# Supplementary material for: A challenge for healthcare but just another opportunity for illegitimate online sellers: Dubious market of shortage oncology drugs
Source: PLoS One. 2018 Aug 28;13(8):e0203185. doi: 10.1371/journal.pone.0203185 (PMC6112670; doi:10.1371/journal.pone.0203185)
Supplement: S1 Table — Drug shortage databases and shortage drugs (Table A: Drug shortage databases 1.; Table B Drug shortage databases 2.; Table C: Shortage L01 ATC 3. and 4.). (XLSX) [file pone.0203185.s001.xlsx]

## Sheet: Table A
No.	Country or Agency mentioned to have shortage list in the EAHP 2014 survey	Drug shortage database link (if available)	Comments
1	Austria	http://www.basg.gv.at/startseite/	Shortage drug and date could not be identified
2	Belgium	http://www.fagg-afmps.be/fr/items-HOME/indisponibilites_de_medicaments/	Included in the study
3	Bosnia and Herzegovina	-	-
4	Croatia	-	-
5	Denmark	-	-
6	Estonia	-	-
7	France	http://ansm.sante.fr/S-informer/Informations-de-securite-Ruptures-de-stock-des-medicaments	Included in the study
8	Germany	http://www.bfarm.de/DE/Arzneimittel/zul/amInformationen/Lieferengpaesse/_node.html	Included in the study
9	Greece	-	-
10	Hungary	http://ogyei.gov.hu/temporary_discontinuation_of_sale_/	Included in the study
11	Italy	http://www.agenziafarmaco.gov.it/it/content/carenze-dei-medicinali	Included in the study
12	Lithuania	http://www.vvkt.lt/	Shortage drug and date could not be identified
13	Malta	-	-
14	Poland	www.leki-informacje.pl	Shortage drug and date could not be identified
15	Portugal	http://www.infarmed.pt/web/infarmed-en/	Shortage drug and date could not be identified
16	Republic of Macedonia	-	-
17	Serbia	-	-
18	Slovakia	http://www.sukl.sk	Shortage drug and date could not be identified
19	Spain	https://www.aemps.gob.es/cima/fichasTecnicas.do?metodo=buscarDesabastecidos	Shortage drug and date could not be identified
20	Switzerland	https://www.swissmedic.ch/marktueberwachung/00135/00136/00140/00142/00184/index.html?lang=de	Shortage drug and date could not be identified
21	The Netherlands	http://www.farmanco.knmp.nl/	Included in the study
22	United Kingdom	http://psnc.org.uk/dispensing-supply/supply-chain/branded-shortages/ http://psnc.org.uk/dispensing-%20supply/supply-chain/generic-shortages/	Not available outside UK.
23	European Medicines Agency	http://www.ema.europa.eu/ema/index.jsp?curl=pages/regulation/document_listing/document_listing_000376.jsp&mid=WC0b01ac05807477a6	Included in the study
No.	Non European countries with english drug shortage databases	Drug shortage database link (if available)	Comments
1	United States of America - FDA and ASHP	http://www.accessdata.fda.gov/scripts/drugshortages/default.cfm http://www.ashp.org/menu/DrugShortages	Included in the study
2	Canada	https://www.drugshortagescanada.ca/	Included in the study
3	Australia	http://apps.tga.gov.au/prod/MSI/search/	Included in the study

## Sheet: Table B
	Drug shortage information sources	Hungary			Germany		Belgium		France		Italy		The Netherlands		EMA		FDA		ASHP		Canada		Australia
No.	Acitve Pharmaceutical Ingredient (WHO ATC) (Total L01 ATC API n=178)	2014		2016	2014	2016	2014	2016	2014	2016	2014	2016	2014	2016	2014	2016	2014	2016	2014	2016	2014	2016	2014	2016	APIs used to conduct online search (n=22)
1	amsacrine					x								x											Internationally significant shortages in 2014 (n=9)
2	arsenic trioxide	x		x					x										x						Internationally significant shortages in 2016 (n=4)
3	asparaginase					x																			National drug shortages (Hungary) n=16 (2014) and n=19 (2016)
4	bleomycin	x		x							x		x	x				x	x	x
5	bosutinib												x
6	busulfan												x
7	capecitabine			x			x	x				x
8	carboplatin	x		x			x				x	x							x	x	x
9	carmustine	x							x	x									x		x	x
10	chlormethine									x
11	cisplatin	x		x							x			x					x	x
12	clofarabine												x
13	cytarabine			x															x	x	x
14	dacarbazine			x
15	dactinomycin													x
16	dasatinib																					x
17	daunorubicin																	x
18	decitabine												x
19	docetaxel	x		x				x			x	x				x
20	doxorubicin			x													x	x	x	x	x
21	epirubicin	x										x									x
22	etoposide	x		x		x																		x
23	fludarabine											x												x
24	fluorouracil	x									x								x
25	gemcitabine	x		x							x										x
26	irinotecan	x		x			x	x			x								x		x
27	melphalan					x		x		x
28	methotrexate	x		x			x												x
29	mitomycin	x		x	x				x										x		x		x
30	oxaliplatin	x		x			x				x
31	paclitaxel			x							x	x		x
32	procarbazine					x
33	temozolomide			x							x
34	thiotepa									x
35	topotecan	x		x		x															x
36	vincristine											x										x
37	vinorelbine	x		x																	x
			n=16	n=19

## Sheet: Table C
L01 ATC 3	2014	2016		L01 ATC 4	2014 (n=61)	2016 (n=60)
Alkylating agents	6	10		L01AA Nitrogen mustard analogues	0	5
Antimetabolites	12	9		L01AB Alkyl sulfonates	1	0
Plant alkaloids and other natural products	6	13		L01AC Ethylene imines	0	1
Cytotoxic antibiotics and related substances	15	11		L01AD Nitrosoureas	4	2
Other antineoplastic agents	22	17		L01AX Other alkylating agents	1	2
				L01BA Folic acid antagonists	2	1
				L01BB Purine analogues	1	2
				L01BC Pyrimidine analogues	9	6
				L01CA Vinca alkaloids and analogues	2	3
				L01CB Podophyllotoxin derivatives	1	3
				L01CD Taxanes	3	7
				L01DA Actinomycines	0	1
				L01DB Anthracyclines and related substances	5	5
				L01DC Other cytotoxic antibiotics	10	5
				L01XA Platinum compounds	10	7
				L01XB Methylhydrazones	0	1
				L01XE Protein kinase inhibitors	1	1
				L01XX Other antineoplastic agents	11	8
