# Supplementary material for: A challenge for healthcare but just another opportunity for illegitimate online sellers: Dubious market of shortage oncology drugs
Source: PLoS One. 2018 Aug 28;13(8):e0203185. doi: 10.1371/journal.pone.0203185 (PMC6112670; doi:10.1371/journal.pone.0203185)
Supplement: S2 Table — (XLSX) [file pone.0203185.s002.xlsx]

## Sheet: Online pharmacies
Domain name (URL)	Year of search	Continous operation	First 50 SERP element in both years	Oncology specific domain name	Arsenic trioxide	Bleomycin	Capecitabine	Cisplatin	Cytarabine	Dacarbazine	Docetaxel	Doxorubicin	Epirubicin	Etoposide	Fluorouracil	Gemcitabine	Irinotecan	Carboplatin	Carmustine	Methotrexate	Mitomycin	Oxaliplatin	Paclitaxel	Temozolomide	Topotecan	Vinorelbine	Number of ATC L01 APIs marketed	Website category	Active/functional vendor	Contact information	Is prescription required for POM?	Medical doctor and/or Pharmacist available?	Shipping to Europe	No prescription required as marketing message	Selling to professionals as well?	Legitscript.com	Vipps.nabp.net	2014 Internationally significant drug shortage API vendor	2016 Internationally significant drug shortage API vendor
buckadaypharmacy.com/Doxorubicin%20Hydrochloride%20Injection/	2014	yes, same domain name and extention	yes	not diesase specific	Not marketed	Not marketed	#NULL!	Not marketed	Not marketed	#NULL!	Offered for sale	Offered for sale	Not marketed	Not marketed	Not marketed	Not marketed	Not marketed	Not marketed	Not marketed	Not marketed	Not marketed	Not marketed	#NULL!	#NULL!	Not marketed	Not marketed	2	Internet pharmacy	Credit card information is requested at cehckout	partial	No	No	Yes	No	No	Unapproved and Unverified	not recommended	No	No
anticanceraid.co/colon-and-rectal-cancer/eloxatin-oxaliplatin-100mg-injection	2014	yes, same domain name and extention	yes	domain name contains expressions related to oncology	Not marketed	Not marketed	#NULL!	Not marketed	Not marketed	#NULL!	Not marketed	Not marketed	Offered for sale	Not marketed	Not marketed	Not marketed	Not marketed	Not marketed	Not marketed	Not marketed	Not marketed	Offered for sale	#NULL!	#NULL!	Not marketed	Not marketed	2	Internet pharmacy	Not possibel to buy products	partial	No	No	No	No	No	Not available in the database	not in databease	No	No
globaldiscountdrugs.com/cytarabine.html	2014	yes, same domain name and extention	no	not diesase specific	Not marketed	Not marketed	#NULL!	Not marketed	Offered for sale	#NULL!	Offered for sale	Not marketed	Offered for sale	Not marketed	Not marketed	Not marketed	Not marketed	Not marketed	Not marketed	Not marketed	Not marketed	Offered for sale	#NULL!	#NULL!	Not marketed	Not marketed	4	Internet pharmacy	Not possibel to buy products	partial	No	Pharmacist	Yes	No	No	Rogue	not recommended	No	No
pillsbill.us/trisenox-arsenic-trioxide?vmcchk=1	2014	no	no	not diesase specific	Offered for sale	Not marketed	#NULL!	Not marketed	Not marketed	#NULL!	Not marketed	Not marketed	Not marketed	Not marketed	Not marketed	Not marketed	Not marketed	Not marketed	Not marketed	Not marketed	Not marketed	Not marketed	#NULL!	#NULL!	Not marketed	Not marketed	1	Internet pharmacy	Credit card information is requested at cehckout	none	No	No	Yes	No	Yes	Rogue	not in databease	No	No
olx.ph/index.php/classifieds+directory/id/1/q/docetaxel/Buy+and+Sell	2014	no	no	not diesase specific	Not marketed	Not marketed	#NULL!	Not marketed	Not marketed	#NULL!	Offered for sale	Not marketed	Not marketed	Not marketed	Not marketed	Not marketed	Not marketed	Not marketed	Not marketed	Not marketed	Not marketed	Not marketed	#NULL!	#NULL!	Not marketed	Not marketed	1	Internet pharmacy	Credit card information is requested at cehckout	none	No	No	Yes	No	No	Not available in the database	not in databease	No	No
pharmacyescrow.org/s31004-s-ELOXATIN.aspx	2014	no	no	not diesase specific	Not marketed	Not marketed	#NULL!	Not marketed	Not marketed	#NULL!	Not marketed	Not marketed	Not marketed	Not marketed	Not marketed	Not marketed	Not marketed	Not marketed	Not marketed	Not marketed	Not marketed	Offered for sale	#NULL!	#NULL!	Not marketed	Not marketed	1	Internet pharmacy	Not possibel to buy products	partial	No	No	Yes	No	No	Rogue	not in databease	No	No
canadian-pharmacies-online.net/Eloxatin/100/	2014	no	no	not diesase specific	Not marketed	Not marketed	#NULL!	Not marketed	Not marketed	#NULL!	Not marketed	Not marketed	Not marketed	Not marketed	Not marketed	Not marketed	Not marketed	Not marketed	Not marketed	Not marketed	Not marketed	Offered for sale	#NULL!	#NULL!	Not marketed	Not marketed	1	Internet pharmacy	Credit card information is requested at cehckout	partial	Yes	No	Yes	No	No	Unapproved and Unverified	not in databease	No	No
drugsdropship.net/oxitan-oxaliplatin-injection-50-mg-100-mg-1667659.html#inq	2014	no	no	not diesase specific	Not marketed	Not marketed	#NULL!	Not marketed	Not marketed	#NULL!	Not marketed	Not marketed	Not marketed	Not marketed	Not marketed	Not marketed	Not marketed	Not marketed	Not marketed	Not marketed	Not marketed	Offered for sale	#NULL!	#NULL!	Not marketed	Not marketed	1	Internet pharmacy	Credit card information is requested at cehckout	partial	No	No	No	No	No	Not available in the database	not in databease	No	No
buy-canadian-drugs-net.ssl-secure-checkout.com/drugs/Topotecan%2BHydrochloride/vial/4mg	2014	no	no	not diesase specific	Not marketed	Not marketed	#NULL!	Not marketed	Not marketed	#NULL!	Not marketed	Not marketed	Not marketed	Not marketed	Not marketed	Not marketed	Not marketed	Not marketed	Not marketed	Not marketed	Not marketed	Not marketed	#NULL!	#NULL!	Offered for sale	Not marketed	1	Internet pharmacy	Credit card information is requested at cehckout	partial	Yes	No	Yes	No	No	Unapproved and Unverified	not in databease	No	No
expressbuypharma.com/_-p-1932.html	2014	no	yes	not diesase specific	Not marketed	Not marketed	#NULL!	Not marketed	Not marketed	#NULL!	Not marketed	Not marketed	Not marketed	Not marketed	Not marketed	Not marketed	Not marketed	Not marketed	Not marketed	Not marketed	Not marketed	Not marketed	#NULL!	#NULL!	Not marketed	Offered for sale	1	Internet pharmacy	Not possibel to buy products	partial	Yes	No	Yes	No	No	Rogue	not in databease	No	No
medicines2u.com/epirubicin-hydrochloride-solution-for-injection-v-2mg-5ml-50m.html	2014	no	no	not diesase specific	Not marketed	Not marketed	#NULL!	Not marketed	Not marketed	#NULL!	Not marketed	Not marketed	Offered for sale	Not marketed	Not marketed	Not marketed	Not marketed	Not marketed	Not marketed	Not marketed	Not marketed	Not marketed	#NULL!	#NULL!	Not marketed	Not marketed	1	Internet pharmacy	Credit card information is requested at cehckout	partial	No	Medical doctor	Yes	No	No	Unapproved and Unverified	not in databease	No	No
canamericaglobal.com/products/Docetaxel_Injection/	2014	yes, same domain name and extention	no	not diesase specific	Not marketed	Not marketed	#NULL!	Not marketed	Not marketed	#NULL!	Offered for sale	Not marketed	Not marketed	Not marketed	Not marketed	Not marketed	Not marketed	Not marketed	Not marketed	Not marketed	Not marketed	Offered for sale	#NULL!	#NULL!	Not marketed	Not marketed	2	Internet pharmacy	Credit card information is requested at cehckout	partial	No	No	No	No	No	Unapproved and Unverified	not in databease	No	No
tigerdrugs.net/Docetaxel_Injection/20/	2014	no	no	not diesase specific	Not marketed	Not marketed	#NULL!	Not marketed	Not marketed	#NULL!	Offered for sale	Not marketed	Not marketed	Not marketed	Not marketed	Not marketed	Not marketed	Not marketed	Not marketed	Not marketed	Not marketed	Not marketed	#NULL!	#NULL!	Not marketed	Offered for sale	2	Internet pharmacy	Credit card information is requested at cehckout	partial	No	No	No	No	No	Unapproved and Unverified	not in databease	No	No
panthermeds.com/products/buy-cheap-Doxorubicin_Hydrochloride_Injection/	2014	no	yes	not diesase specific	Not marketed	Not marketed	#NULL!	Not marketed	Not marketed	#NULL!	Offered for sale	Offered for sale	Not marketed	Not marketed	Not marketed	Not marketed	Not marketed	Not marketed	Not marketed	Not marketed	Not marketed	Offered for sale	#NULL!	#NULL!	Not marketed	Offered for sale	4	Internet pharmacy	Credit card information is requested at cehckout	none	Yes	No	Yes	No	No	Unapproved and Unverified	not in databease	No	No
rxlist.com/trisenox-drug.htm	2014	no	no	not diesase specific	Offered for sale	Not marketed	#NULL!	Not marketed	Not marketed	#NULL!	Not marketed	Not marketed	Not marketed	Not marketed	Not marketed	Not marketed	Not marketed	Not marketed	Not marketed	Not marketed	Not marketed	Not marketed	#NULL!	#NULL!	Not marketed	Not marketed	1	Intermediary site	Not possibel to buy products	#NULL!	#NULL!		#NULL!	#NULL!	#NULL!	Not available in the database	not in databease	No	No
medicalook.com/reviews/Epirubicin.html	2014	no	yes	not diesase specific	Not marketed	Not marketed	#NULL!	Not marketed	Not marketed	#NULL!	Not marketed	Not marketed	Offered for sale	Not marketed	Not marketed	Not marketed	Not marketed	Not marketed	Not marketed	Not marketed	Not marketed	Not marketed	#NULL!	#NULL!	Not marketed	Not marketed	1	Intermediary site	Not possibel to buy products	#NULL!	#NULL!		#NULL!	#NULL!	#NULL!	#NULL!	#NULL!	No	No
adv-care.com/prescriptiondrug_specialty/EPIRUBICIN.htm	2014	no	no	not diesase specific	Not marketed	Not marketed	#NULL!	Not marketed	Not marketed	#NULL!	Not marketed	Not marketed	Offered for sale	Not marketed	Not marketed	Not marketed	Not marketed	Not marketed	Not marketed	Not marketed	Not marketed	Not marketed	#NULL!	#NULL!	Not marketed	Not marketed	1	Intermediary site	Not possibel to buy products	#NULL!	#NULL!		#NULL!	#NULL!	#NULL!	#NULL!	not recommended	No	No
buymedicines.org/tag/epirubicin/	2014	no	no	not diesase specific	Not marketed	Not marketed	#NULL!	Not marketed	Not marketed	#NULL!	Not marketed	Not marketed	Offered for sale	Not marketed	Not marketed	Not marketed	Not marketed	Not marketed	Not marketed	Not marketed	Not marketed	Not marketed	#NULL!	#NULL!	Not marketed	Not marketed	1	Intermediary site	Not possibel to buy products	#NULL!	#NULL!		#NULL!	#NULL!	#NULL!	#NULL!	#NULL!	No	No
lead.freemedprograms.com/buy-DOCETAXEL_INJECTION-online	2014	no	no	not diesase specific	Not marketed	Not marketed	#NULL!	Not marketed	Not marketed	#NULL!	Offered for sale	Not marketed	Not marketed	Not marketed	Not marketed	Not marketed	Not marketed	Not marketed	Not marketed	Not marketed	Not marketed	Not marketed	#NULL!	#NULL!	Not marketed	Not marketed	1	Intermediary site	Not possibel to buy products	#NULL!	#NULL!		#NULL!	#NULL!	#NULL!	Not available in the database	not in databease	No	No
weiku.com/Chemicals/buy-CAMPTOTHECIN-TOPOTECAN.html	2014	no	no	not diesase specific	Not marketed	Not marketed	#NULL!	Not marketed	Not marketed	#NULL!	Not marketed	Offered for sale	Not marketed	Not marketed	Not marketed	Not marketed	Not marketed	Not marketed	Not marketed	Not marketed	Not marketed	Not marketed	#NULL!	#NULL!	Offered for sale	Not marketed	2	Intermediary site	Not possibel to buy products	#NULL!	#NULL!		#NULL!	#NULL!	#NULL!	#NULL!	#NULL!	No	No
blog.northwestpharmacy.com/post/2012/04/09/Buy-Online-Generic-Ellence-%28Epirubicin%29-For-Less.aspx	2014	no	no	not diesase specific	Not marketed	Not marketed	#NULL!	Not marketed	Not marketed	#NULL!	Not marketed	Not marketed	Offered for sale	Not marketed	Not marketed	Not marketed	Not marketed	Not marketed	Not marketed	Not marketed	Not marketed	Not marketed	#NULL!	#NULL!	Not marketed	Not marketed	1	Social media site	Not possibel to buy products	#NULL!	#NULL!		#NULL!	#NULL!	#NULL!	#NULL!	not recommended	No	No
fightmylive.wz.cz/epirubicin/epirubicin-cardiotoxicity.html	2014	no	no	not diesase specific	Not marketed	Not marketed	#NULL!	Not marketed	Not marketed	#NULL!	Not marketed	Not marketed	Offered for sale	Not marketed	Not marketed	Not marketed	Not marketed	Not marketed	Not marketed	Not marketed	Not marketed	Not marketed	#NULL!	#NULL!	Not marketed	Not marketed	1	other	Not possibel to buy products	#NULL!	#NULL!		#NULL!	#NULL!	#NULL!	#NULL!	#NULL!	No	No
80020.in.all.biz/epirubicin-hydrochloride-g641621	2014	no	no	not diesase specific	Not marketed	Not marketed	#NULL!	Not marketed	Not marketed	#NULL!	Not marketed	Not marketed	Offered for sale	Not marketed	Not marketed	Not marketed	Not marketed	Not marketed	Not marketed	Not marketed	Not marketed	Not marketed	#NULL!	#NULL!	Not marketed	Not marketed	1	other	Not possibel to buy products	#NULL!	#NULL!		#NULL!	#NULL!	#NULL!	#NULL!	#NULL!	No	No
lclabs.com/PRODFILE/D-F/D-1000.html	2014	yes, same domain name and extention	no	not diesase specific	Not marketed	Not marketed	#NULL!	Not marketed	Not marketed	#NULL!	Offered for sale	Offered for sale	Not marketed	Not marketed	Not marketed	Not marketed	Not marketed	Not marketed	Not marketed	Not marketed	Not marketed	Not marketed	#NULL!	#NULL!	Not marketed	Not marketed	2	Research only	Not possibel to buy products	partial	No	No	Yes	No	Yes	Not available in the database	not in databease	No	No
medchemexpress.com/Docetaxel.html	2014	yes, same domain name and extention	no	not diesase specific	Not marketed	Not marketed	#NULL!	Not marketed	Not marketed	#NULL!	Offered for sale	Offered for sale	Not marketed	Not marketed	Not marketed	Not marketed	Not marketed	Not marketed	Not marketed	Not marketed	Not marketed	Not marketed	#NULL!	#NULL!	Not marketed	Not marketed	2	Research only	Not possibel to buy products	partial	No	No	Yes	No	Yes	Not available in the database	not in databease	No	No
liposomeexpert.com/drug-loaded-liposomes/stealth-liposomal-topotecan-hcl-2-0mg-ml/	2014	no	no	not diesase specific	Not marketed	Not marketed	#NULL!	Not marketed	Not marketed	#NULL!	Not marketed	Not marketed	Not marketed	Not marketed	Not marketed	Not marketed	Not marketed	Not marketed	Not marketed	Not marketed	Not marketed	Not marketed	#NULL!	#NULL!	Offered for sale	Not marketed	1	Research only	Credit card information is requested at cehckout	detailed (street name and number & telephone number)	No	No	Yes	No	No	Not available in the database	not in databease	No	No
canadadrugs.com/products/methotrexate-injection	2014	yes, same domain name and extention	yes	not diesase specific	Not marketed	Not marketed	#NULL!	Not marketed	Not marketed	#NULL!	Not marketed	Not marketed	Not marketed	Not marketed	Not marketed	Not marketed	Not marketed	Not marketed	Not marketed	Offered for sale	Not marketed	Not marketed	#NULL!	#NULL!	Not marketed	Not marketed	1	Internet pharmacy	Credit card information is requested at cehckout	partial	Yes	No	No	No	No	Unapproved and Unverified	not recommended	Yes	No
northdrugstore.com/buy-Methotrexate.html	2014	yes, same domain name and extention	no	not diesase specific	Not marketed	Not marketed	#NULL!	Not marketed	Not marketed	#NULL!	Not marketed	Not marketed	Not marketed	Not marketed	Not marketed	Not marketed	Not marketed	Not marketed	Not marketed	Offered for sale	Not marketed	Not marketed	#NULL!	#NULL!	Not marketed	Not marketed	1	Internet pharmacy	Credit card information is requested at cehckout	partial	Yes	No	Yes	No	No	Unapproved and Unverified	not recommended	Yes	No
canadadrugpharmacy.com/buy-methotrexate-injection-online.asp	2014	yes, same domain name and extention	no	not diesase specific	Not marketed	Not marketed	#NULL!	Not marketed	Not marketed	#NULL!	Not marketed	Not marketed	Not marketed	Not marketed	Not marketed	Not marketed	Not marketed	Not marketed	Not marketed	Offered for sale	Not marketed	Not marketed	#NULL!	#NULL!	Not marketed	Not marketed	1	Internet pharmacy	Credit card information is requested at cehckout	partial	Yes	No	Yes	No	No	Unapproved and Unverified	not in databease	Yes	No
exportersindia.com/saliuspharmapvt/gemcitabine-injection-navi-mumbai-india-609840.htm	2014	yes, same domain name and extention	no	not diesase specific	Not marketed	Not marketed	#NULL!	Not marketed	Not marketed	#NULL!	Not marketed	Not marketed	Not marketed	Not marketed	Not marketed	Offered for sale	Not marketed	Not marketed	Not marketed	Not marketed	Not marketed	Not marketed	#NULL!	#NULL!	Not marketed	Not marketed	1	Internet pharmacy	Credit card information is requested at cehckout	partial	No	No	Yes	No	No	Not available in the database	not in databease	Yes	No
edmedicinestore.com/anti-cancer-drugs-ii.html#campto-irinotecan-injection	2014	yes, same domain name and extention	no	not diesase specific	Not marketed	Not marketed	#NULL!	Not marketed	Not marketed	#NULL!	Not marketed	Not marketed	Not marketed	Not marketed	Not marketed	Not marketed	Offered for sale	Not marketed	Not marketed	Not marketed	Not marketed	Not marketed	#NULL!	#NULL!	Not marketed	Not marketed	1	Internet pharmacy	Credit card information is requested at cehckout	partial	No	No	Yes	No	No	Not available in the database	not in databease	Yes	No
anticancermedsrx.com/adrim-doxorubicin/57.html	2014	yes, same domain name and extention	no	domain name contains expressions related to oncology	Not marketed	Not marketed	#NULL!	Not marketed	Offered for sale	#NULL!	Offered for sale	Offered for sale	Not marketed	Not marketed	Not marketed	Offered for sale	Offered for sale	Not marketed	Not marketed	Not marketed	Not marketed	Offered for sale	#NULL!	#NULL!	Offered for sale	Not marketed	7	Internet pharmacy	Credit card information is requested at cehckout	partial	No	No	Yes	No	No	Rogue	not in databease	Yes	No
goldpharma.sc/search/carmustine/	2014	no	yes	not diesase specific	Not marketed	Not marketed	#NULL!	Not marketed	Not marketed	#NULL!	Not marketed	Not marketed	Not marketed	Not marketed	Not marketed	Not marketed	Not marketed	Not marketed	Offered for sale	Not marketed	Not marketed	Not marketed	#NULL!	#NULL!	Not marketed	Not marketed	1	Internet pharmacy	Not possibel to buy products	none	No	No	Yes	No	No	Rogue	not in databease	Yes	No
angelbiogenics.in/fluorouracil-injections.html#fluorouracil-injections-500mg	2014	no	no	not diesase specific	Not marketed	Not marketed	#NULL!	Not marketed	Not marketed	#NULL!	Not marketed	Not marketed	Not marketed	Not marketed	Offered for sale	Not marketed	Not marketed	Not marketed	Not marketed	Not marketed	Not marketed	Not marketed	#NULL!	#NULL!	Not marketed	Not marketed	1	Internet pharmacy	Credit card information is requested at cehckout	partial	No	No	Yes	No	No	Not available in the database	not in databease	Yes	No
shabbirmedicalhall.in/anti-cancer-drugs.html#fluorouracil-500mg-injection	2014	no	no	not diesase specific	Not marketed	Not marketed	#NULL!	Not marketed	Not marketed	#NULL!	Not marketed	Not marketed	Not marketed	Not marketed	Offered for sale	Not marketed	Not marketed	Not marketed	Not marketed	Not marketed	Not marketed	Not marketed	#NULL!	#NULL!	Not marketed	Not marketed	1	Internet pharmacy	Credit card information is requested at cehckout	partial	No	No	Yes	No	No	Rogue	not in databease	Yes	No
unitedbiotech.org/anti-cancer-drugs.html#fluorouracil-injection-250mg-and-500mg	2014	no	no	not diesase specific	Not marketed	Not marketed	#NULL!	Not marketed	Not marketed	#NULL!	Not marketed	Not marketed	Not marketed	Not marketed	Offered for sale	Not marketed	Not marketed	Not marketed	Not marketed	Not marketed	Not marketed	Not marketed	#NULL!	#NULL!	Not marketed	Not marketed	1	Internet pharmacy	Credit card information is requested at cehckout	partial	No	No	Yes	No	No	Not available in the database	not in databease	Yes	No
northwestpharmacy.com/ProductSearch.aspx?s=Fluorouracil%20Solution	2014	no	yes	not diesase specific	Not marketed	Not marketed	#NULL!	Not marketed	Not marketed	#NULL!	Not marketed	Not marketed	Not marketed	Not marketed	Offered for sale	Not marketed	Not marketed	Not marketed	Not marketed	Not marketed	Not marketed	Not marketed	#NULL!	#NULL!	Not marketed	Not marketed	1	Internet pharmacy	Credit card information is requested at cehckout	partial	Yes	No	No	No	No	Unapproved and Unverified	not recommended	Yes	No
greaterlondonpharmacy.com/products/methotrexate	2014	no	no	not diesase specific	Not marketed	Not marketed	#NULL!	Not marketed	Not marketed	#NULL!	Not marketed	Not marketed	Not marketed	Not marketed	Not marketed	Not marketed	Not marketed	Not marketed	Not marketed	Offered for sale	Not marketed	Not marketed	#NULL!	#NULL!	Not marketed	Not marketed	1	Internet pharmacy	Credit card information is requested at cehckout	none	No	No	Yes	No	No	Rogue	not in databease	Yes	No
goldenmds24.com/product/Methotrexate.html	2014	no	no	not diesase specific	Not marketed	Not marketed	#NULL!	Not marketed	Not marketed	#NULL!	Not marketed	Not marketed	Not marketed	Not marketed	Not marketed	Not marketed	Not marketed	Not marketed	Not marketed	Offered for sale	Not marketed	Not marketed	#NULL!	#NULL!	Not marketed	Not marketed	1	Internet pharmacy	Credit card information is requested at cehckout	none	No	No	Yes	No	No	Rogue	not in databease	Yes	No
flavorx.com/buy-methotrexate/#	2014	no	no	not diesase specific	Not marketed	Not marketed	#NULL!	Not marketed	Not marketed	#NULL!	Not marketed	Not marketed	Not marketed	Not marketed	Not marketed	Not marketed	Not marketed	Not marketed	Not marketed	Offered for sale	Not marketed	Not marketed	#NULL!	#NULL!	Not marketed	Not marketed	1	Internet pharmacy	Credit card information is requested at cehckout	none	No	No	Yes	No	No	Not available in the database	not in databease	Yes	No
anthronomics.com/index.php/buy-methotrexate/	2014	no	no	not diesase specific	Not marketed	Not marketed	#NULL!	Not marketed	Not marketed	#NULL!	Not marketed	Not marketed	Not marketed	Not marketed	Not marketed	Not marketed	Not marketed	Not marketed	Not marketed	Offered for sale	Not marketed	Not marketed	#NULL!	#NULL!	Not marketed	Not marketed	1	Internet pharmacy	Credit card information is requested at cehckout	none	No	No	Yes	No	No	Not available in the database	not in databease	Yes	No
kiwidrug.com/search/methotrexate_tablets/	2014	no	no	not diesase specific	Not marketed	Not marketed	#NULL!	Not marketed	Not marketed	#NULL!	Not marketed	Not marketed	Not marketed	Not marketed	Not marketed	Not marketed	Not marketed	Not marketed	Not marketed	Offered for sale	Not marketed	Not marketed	#NULL!	#NULL!	Not marketed	Not marketed	1	Internet pharmacy	Credit card information is requested at cehckout	partial	Yes	No	No	No	No	Rogue	not recommended	Yes	No
fastdrugshop.com/product/Methotrexate.html	2014	no	no	not diesase specific	Not marketed	Not marketed	#NULL!	Not marketed	Not marketed	#NULL!	Not marketed	Not marketed	Not marketed	Not marketed	Not marketed	Not marketed	Not marketed	Not marketed	Not marketed	Offered for sale	Not marketed	Not marketed	#NULL!	#NULL!	Not marketed	Not marketed	1	Internet pharmacy	Credit card information is requested at cehckout	partial	No	No	Yes	No	No	Not available in the database	not in databease	Yes	No
psy100.com/product/methotrexate.html	2014	no	no	not diesase specific	Not marketed	Not marketed	#NULL!	Not marketed	Not marketed	#NULL!	Not marketed	Not marketed	Not marketed	Not marketed	Not marketed	Not marketed	Not marketed	Not marketed	Not marketed	Offered for sale	Not marketed	Not marketed	#NULL!	#NULL!	Not marketed	Not marketed	1	Internet pharmacy	Credit card information is requested at cehckout	partial	No	No	Yes	No	No	Not available in the database	not in databease	Yes	No
medications.com/products/cancer/methotrexate/order/	2014	no	no	not diesase specific	Not marketed	Not marketed	#NULL!	Not marketed	Not marketed	#NULL!	Not marketed	Not marketed	Not marketed	Not marketed	Not marketed	Not marketed	Not marketed	Not marketed	Not marketed	Offered for sale	Not marketed	Not marketed	#NULL!	#NULL!	Not marketed	Not marketed	1	Internet pharmacy	Credit card information is requested at cehckout	none	No	No	Yes	No	No	Unapproved and Unverified	not in databease	Yes	No
smartrxoutlet.com/products/cancer/methotrexate/order/	2014	no	no	not diesase specific	Not marketed	Not marketed	#NULL!	Not marketed	Not marketed	#NULL!	Not marketed	Not marketed	Not marketed	Not marketed	Not marketed	Not marketed	Not marketed	Not marketed	Not marketed	Offered for sale	Not marketed	Not marketed	#NULL!	#NULL!	Not marketed	Not marketed	1	Internet pharmacy	Credit card information is requested at cehckout	none	No	No	Yes	No	No	Not available in the database	not in databease	Yes	No
besthealthcare365.com/product/Methotrexate.html	2014	no	no	not diesase specific	Not marketed	Not marketed	#NULL!	Not marketed	Not marketed	#NULL!	Not marketed	Not marketed	Not marketed	Not marketed	Not marketed	Not marketed	Not marketed	Not marketed	Not marketed	Offered for sale	Not marketed	Not marketed	#NULL!	#NULL!	Not marketed	Not marketed	1	Internet pharmacy	Credit card information is requested at cehckout	partial	No	No	Yes	No	No	Rogue	not in databease	Yes	No
nexuslife.in/chemotherapy-drug.html#irinotel-injection	2014	no	no	not diesase specific	Not marketed	Not marketed	#NULL!	Not marketed	Not marketed	#NULL!	Not marketed	Not marketed	Not marketed	Not marketed	Not marketed	Not marketed	Offered for sale	Not marketed	Not marketed	Not marketed	Not marketed	Not marketed	#NULL!	#NULL!	Not marketed	Not marketed	1	Internet pharmacy	Credit card information is requested at cehckout	partial	No	No	Yes	No	No	Not available in the database	not in databease	Yes	No
shyampharma.com/injection-section.html#campto-injection	2014	no	no	not diesase specific	Not marketed	Not marketed	#NULL!	Not marketed	Not marketed	#NULL!	Not marketed	Not marketed	Not marketed	Not marketed	Not marketed	Not marketed	Offered for sale	Not marketed	Not marketed	Not marketed	Not marketed	Not marketed	#NULL!	#NULL!	Not marketed	Not marketed	1	Internet pharmacy	Credit card information is requested at cehckout	partial	No	No	Yes	No	No	Not available in the database	not in databease	Yes	No
lancerhealthcare.com/anti-cancerdrugs-oncology-drugs.html#campto-irinotecan-injection	2014	no	no	not diesase specific	Not marketed	Not marketed	#NULL!	Not marketed	Not marketed	#NULL!	Not marketed	Not marketed	Not marketed	Not marketed	Not marketed	Not marketed	Offered for sale	Not marketed	Not marketed	Not marketed	Not marketed	Not marketed	#NULL!	#NULL!	Not marketed	Not marketed	1	Internet pharmacy	Credit card information is requested at cehckout	partial	No	No	Yes	No	No	Not available in the database	not in databease	Yes	No
anticancersuppliers.com/anti-cancer-medicine.html#campto	2014	no	no	domain name contains expressions related to oncology	Not marketed	Not marketed	#NULL!	Not marketed	Not marketed	#NULL!	Not marketed	Not marketed	Not marketed	Not marketed	Not marketed	Not marketed	Offered for sale	Not marketed	Not marketed	Not marketed	Not marketed	Not marketed	#NULL!	#NULL!	Not marketed	Not marketed	1	Internet pharmacy	Credit card information is requested at cehckout	partial	No	No	Yes	No	No	Not available in the database	not in databease	Yes	No
medicinedropshipper.com/anti-cancer-drugs.html#campto-irinotecan-injection	2014	no	no	not diesase specific	Not marketed	Not marketed	#NULL!	Not marketed	Not marketed	#NULL!	Not marketed	Not marketed	Not marketed	Not marketed	Not marketed	Not marketed	Offered for sale	Not marketed	Not marketed	Not marketed	Not marketed	Not marketed	#NULL!	#NULL!	Not marketed	Not marketed	1	Internet pharmacy	Credit card information is requested at cehckout	partial	No	No	Yes	No	No	Not available in the database	not in databease	Yes	No
pfytonremedies.com/anti-cancer-injections.html#irinotecan-hydrochloride-injection	2014	no	no	not diesase specific	Not marketed	Not marketed	#NULL!	Not marketed	Not marketed	#NULL!	Not marketed	Not marketed	Not marketed	Not marketed	Not marketed	Not marketed	Offered for sale	Not marketed	Not marketed	Not marketed	Not marketed	Not marketed	#NULL!	#NULL!	Not marketed	Not marketed	1	Internet pharmacy	Credit card information is requested at cehckout	partial	No	No	Yes	No	No	Not available in the database	not in databease	Yes	No
healthbiotech.in/irinotecan-injection.html#irinotecan-injection	2014	no	no	not diesase specific	Not marketed	Not marketed	#NULL!	Not marketed	Not marketed	#NULL!	Not marketed	Not marketed	Not marketed	Not marketed	Not marketed	Not marketed	Offered for sale	Not marketed	Not marketed	Not marketed	Not marketed	Not marketed	#NULL!	#NULL!	Not marketed	Not marketed	1	Internet pharmacy	Credit card information is requested at cehckout	partial	No	No	Yes	No	No	Not available in the database	not in databease	Yes	No
edmedicinemart.com/anti-cancer-drugs.html#campto-irinotecan-injection	2014	no	no	not diesase specific	Not marketed	Not marketed	#NULL!	Not marketed	Not marketed	#NULL!	Not marketed	Not marketed	Not marketed	Not marketed	Not marketed	Not marketed	Offered for sale	Not marketed	Not marketed	Not marketed	Not marketed	Not marketed	#NULL!	#NULL!	Not marketed	Not marketed	1	Internet pharmacy	Credit card information is requested at cehckout	partial	No	No	Yes	No	No	Not available in the database	not in databease	Yes	No
canadian-discount-pharmacies-com.ssl-secure-checkout.com/drugs/Mitomycin/powder/40mg	2014	no	no	not diesase specific	Not marketed	Not marketed	#NULL!	Not marketed	Not marketed	#NULL!	Not marketed	Not marketed	Not marketed	Not marketed	Not marketed	Not marketed	Not marketed	Not marketed	Not marketed	Not marketed	Offered for sale	Not marketed	#NULL!	#NULL!	Not marketed	Not marketed	1	Internet pharmacy	Credit card information is requested at cehckout	partial	Yes	No	Yes	No	No	Unapproved and Unverified	not recommended	Yes	No
buycancerpills.com/anti-cancer/mitomycin-405.html	2014	no	yes	domain name contains expressions related to oncology	Not marketed	Not marketed	#NULL!	Not marketed	Not marketed	#NULL!	Not marketed	Not marketed	Not marketed	Not marketed	Not marketed	Not marketed	Not marketed	Not marketed	Not marketed	Not marketed	Offered for sale	Offered for sale	#NULL!	#NULL!	Not marketed	Not marketed	2	Internet pharmacy	Credit card information is requested at cehckout	partial	No	No	Yes	No	No	Rogue	not in databease	Yes	No
secure.adv-care.com/cgi-bin/ncommerce3/ExecMacro/new_frame/nrxsearch_tbox_frame.d2w/report?newwebsearch=GEMCITABINE&ipnumber=3238412141	2014	yes, same domain name and extention	no	not diesase specific	Not marketed	Not marketed	#NULL!	Not marketed	Not marketed	#NULL!	Not marketed	Not marketed	Not marketed	Not marketed	Not marketed	Offered for sale	Offered for sale	Not marketed	Not marketed	Not marketed	Offered for sale	Not marketed	#NULL!	#NULL!	Not marketed	Offered for sale	4	Internet pharmacy	Not possibel to buy products	partial	No	Pharmacist	Yes	No	No	Unapproved and Unverified	not in databease	Yes	No
ipharmacylist.com/buy-doxil-pharmacy-online.html	2014	yes, same domain name and extention	no	not diesase specific	Not marketed	Not marketed	#NULL!	Not marketed	Not marketed	#NULL!	Offered for sale	Offered for sale	Not marketed	Not marketed	Not marketed	Not marketed	Not marketed	Not marketed	Offered for sale	Not marketed	Not marketed	Not marketed	#NULL!	#NULL!	Not marketed	Not marketed	3	Intermediary site	Not possibel to buy products	#NULL!	#NULL!		#NULL!	#NULL!	#NULL!	#NULL!	not recommended	Yes	No
dir.indiamart.com/impcat/5-fluorouracil-injection.html	2014	yes, same domain name and extention	no	not diesase specific	Not marketed	Not marketed	#NULL!	Not marketed	Not marketed	#NULL!	Not marketed	Not marketed	Not marketed	Not marketed	Offered for sale	Not marketed	Offered for sale	Not marketed	Not marketed	Not marketed	Not marketed	Not marketed	#NULL!	#NULL!	Not marketed	Not marketed	2	Intermediary site	Not possibel to buy products	#NULL!	#NULL!		#NULL!	#NULL!	#NULL!	#NULL!	#NULL!	Yes	No
buyhealthcaremeds.com/	2014	no	no	not diesase specific	Not marketed	Not marketed	#NULL!	Not marketed	Not marketed	#NULL!	Not marketed	Not marketed	Not marketed	Not marketed	Not marketed	Not marketed	Not marketed	Not marketed	Not marketed	Offered for sale	Not marketed	Not marketed	#NULL!	#NULL!	Not marketed	Not marketed	1	Intermediary site	Not possibel to buy products	#NULL!	#NULL!		#NULL!	#NULL!	#NULL!	Rogue	not in databease	Yes	No
securehealthcare.org/buy-methotrexate-without-prescription/#.VGIzqMnwqd4	2014	no	no	not diesase specific	Not marketed	Not marketed	#NULL!	Not marketed	Not marketed	#NULL!	Not marketed	Not marketed	Not marketed	Not marketed	Not marketed	Not marketed	Not marketed	Not marketed	Not marketed	Offered for sale	Not marketed	Not marketed	#NULL!	#NULL!	Not marketed	Not marketed	1	Intermediary site	Not possibel to buy products	#NULL!	#NULL!		#NULL!	#NULL!	#NULL!	Rogue	not in databease	Yes	No
tradeindia.com/fp1154146/Generic-Trisenox-Arsenic-Trioxide-Injection.html	2014	no	no	not diesase specific	Offered for sale	Not marketed	#NULL!	Not marketed	Not marketed	#NULL!	Not marketed	Not marketed	Not marketed	Not marketed	Not marketed	Not marketed	Offered for sale	Not marketed	Not marketed	Not marketed	Not marketed	Not marketed	#NULL!	#NULL!	Not marketed	Not marketed	2	Intermediary site	Not possibel to buy products	#NULL!	#NULL!		#NULL!	#NULL!	#NULL!	Not available in the database	not in databease	Yes	No
truongton.net/forum/showthread.php?t=2445122	2014	no	no	not diesase specific	Not marketed	Not marketed	#NULL!	Not marketed	Not marketed	#NULL!	Not marketed	Not marketed	Not marketed	Not marketed	Not marketed	Not marketed	Not marketed	Not marketed	Offered for sale	Not marketed	Not marketed	Not marketed	#NULL!	#NULL!	Not marketed	Not marketed	1	other	Not possibel to buy products	#NULL!	#NULL!		#NULL!	#NULL!	#NULL!	#NULL!	#NULL!	Yes	No
new-delhi.all.biz/gemcitabine-200-mg-1g-vials-g356186	2014	no	no	not diesase specific	Not marketed	Not marketed	#NULL!	Not marketed	Not marketed	#NULL!	Not marketed	Not marketed	Not marketed	Not marketed	Not marketed	Offered for sale	Not marketed	Not marketed	Not marketed	Not marketed	Not marketed	Not marketed	#NULL!	#NULL!	Not marketed	Not marketed	1	other	Not possibel to buy products	#NULL!	#NULL!		#NULL!	#NULL!	#NULL!	#NULL!	#NULL!	Yes	No
safetorontoshop.com/products/cancer/etoposide/order/	2014	no	no	not diesase specific	Not marketed	Not marketed	#NULL!	Not marketed	Not marketed	#NULL!	Not marketed	Not marketed	Not marketed	Offered for sale	Not marketed	Not marketed	Not marketed	Not marketed	Not marketed	Not marketed	Not marketed	Not marketed	#NULL!	#NULL!	Not marketed	Not marketed	1	Internet pharmacy	Credit card information is requested at cehckout	partial	No	No	Yes	No	No	Rogue	not in databease	No	Yes
firstgenericsmart.be/products/cancer/etoposide/order/?q=etoposide	2014	no	no	not diesase specific	Not marketed	Not marketed	#NULL!	Not marketed	Not marketed	#NULL!	Not marketed	Not marketed	Not marketed	Offered for sale	Not marketed	Not marketed	Not marketed	Not marketed	Not marketed	Not marketed	Not marketed	Not marketed	#NULL!	#NULL!	Not marketed	Not marketed	1	Internet pharmacy	Credit card information is requested at cehckout	partial	No	No	Yes	No	No	Not available in the database	not in databease	No	Yes
openmedshop.com/products/cancer/etoposide/order/	2014	no	no	not diesase specific	Not marketed	Not marketed	#NULL!	Not marketed	Not marketed	#NULL!	Not marketed	Not marketed	Not marketed	Offered for sale	Not marketed	Not marketed	Not marketed	Not marketed	Not marketed	Not marketed	Not marketed	Not marketed	#NULL!	#NULL!	Not marketed	Not marketed	1	Internet pharmacy	Credit card information is requested at cehckout	partial	No	No	Yes	No	No	Rogue	not in databease	No	Yes
magiccuringtrade.com/cart/	2014	no	no	not diesase specific	Not marketed	Not marketed	#NULL!	Not marketed	Not marketed	#NULL!	Not marketed	Not marketed	Not marketed	Offered for sale	Not marketed	Not marketed	Not marketed	Not marketed	Not marketed	Not marketed	Not marketed	Not marketed	#NULL!	#NULL!	Not marketed	Not marketed	1	Internet pharmacy	Credit card information is requested at cehckout	none	No	No	Yes	No	No	Not available in the database	not in databease	No	Yes
yourtableteshop.com/products/cancer/etoposide/order/	2014	no	no	not diesase specific	Not marketed	Not marketed	#NULL!	Not marketed	Not marketed	#NULL!	Not marketed	Not marketed	Not marketed	Offered for sale	Not marketed	Not marketed	Not marketed	Not marketed	Not marketed	Not marketed	Not marketed	Not marketed	#NULL!	#NULL!	Not marketed	Not marketed	1	Internet pharmacy	Credit card information is requested at cehckout	partial	No	No	Yes	No	No	Rogue	not in databease	No	Yes
aquaticlife.com/no-prescription-etoposide-buy-etoposide-online-etoposide-without-prescription	2014	no	no	not diesase specific	Not marketed	Not marketed	#NULL!	Not marketed	Not marketed	#NULL!	Not marketed	Not marketed	Not marketed	Offered for sale	Not marketed	Not marketed	Not marketed	Not marketed	Not marketed	Not marketed	Not marketed	Not marketed	#NULL!	#NULL!	Not marketed	Not marketed	1	Intermediary site	Not possibel to buy products	#NULL!	#NULL!		#NULL!	#NULL!	#NULL!	#NULL!	#NULL!	No	Yes
crewtoronto.ca/online-pharmacy-etoposide-buy-etoposide-no-prescription-online	2014	no	no	not diesase specific	Not marketed	Not marketed	#NULL!	Not marketed	Not marketed	#NULL!	Not marketed	Not marketed	Not marketed	Offered for sale	Not marketed	Not marketed	Not marketed	Not marketed	Not marketed	Not marketed	Not marketed	Not marketed	#NULL!	#NULL!	Not marketed	Not marketed	1	Intermediary site	Not possibel to buy products	#NULL!	#NULL!		#NULL!	#NULL!	#NULL!	#NULL!	#NULL!	No	Yes
gomagma.org/community/index.php?threads/buy-etoposide-online-no-prescription-required-etoposide-online-saturday-delivery.96172/	2014	no	no	not diesase specific	Not marketed	Not marketed	#NULL!	Not marketed	Not marketed	#NULL!	Not marketed	Not marketed	Not marketed	Offered for sale	Not marketed	Not marketed	Not marketed	Not marketed	Not marketed	Not marketed	Not marketed	Not marketed	#NULL!	#NULL!	Not marketed	Not marketed	1	Intermediary site	Not possibel to buy products	#NULL!	#NULL!		#NULL!	#NULL!	#NULL!	#NULL!	#NULL!	No	Yes
spence120.com/forum/index.php?threads/buy-etoposide-online-no-prescription-usa-buy-etoposide-no-prescription-needed.4479/	2014	no	no	not diesase specific	Not marketed	Not marketed	#NULL!	Not marketed	Not marketed	#NULL!	Not marketed	Not marketed	Not marketed	Offered for sale	Not marketed	Not marketed	Not marketed	Not marketed	Not marketed	Not marketed	Not marketed	Not marketed	#NULL!	#NULL!	Not marketed	Not marketed	1	Intermediary site	Not possibel to buy products	#NULL!	#NULL!		#NULL!	#NULL!	#NULL!	#NULL!	#NULL!	No	Yes
globaldiscussion.net/topic/385740-online-nonprescription-etoposide-actually-los-angeles-over-the-counter-etoposide/	2014	no	no	not diesase specific	Not marketed	Not marketed	#NULL!	Not marketed	Not marketed	#NULL!	Not marketed	Not marketed	Not marketed	Offered for sale	Not marketed	Not marketed	Not marketed	Not marketed	Not marketed	Not marketed	Not marketed	Not marketed	#NULL!	#NULL!	Not marketed	Not marketed	1	Intermediary site	Not possibel to buy products	#NULL!	#NULL!		#NULL!	#NULL!	#NULL!	#NULL!	#NULL!	No	Yes
treysongz.com/forum/etoposide-no-prescription-etoposide-buy-etoposide-online-etoposide-without-pres-2530551	2014	no	no	not diesase specific	Not marketed	Not marketed	#NULL!	Not marketed	Not marketed	#NULL!	Not marketed	Not marketed	Not marketed	Offered for sale	Not marketed	Not marketed	Not marketed	Not marketed	Not marketed	Not marketed	Not marketed	Not marketed	#NULL!	#NULL!	Not marketed	Not marketed	1	Intermediary site	Not possibel to buy products	#NULL!	#NULL!		#NULL!	#NULL!	#NULL!	#NULL!	#NULL!	No	Yes
etoposide.pharm-area.com/	2014	no	no	not diesase specific	Not marketed	Not marketed	#NULL!	Not marketed	Not marketed	#NULL!	Not marketed	Not marketed	Not marketed	Offered for sale	Not marketed	Not marketed	Not marketed	Not marketed	Not marketed	Not marketed	Not marketed	Not marketed	#NULL!	#NULL!	Not marketed	Not marketed	1	Intermediary site	Not possibel to buy products	#NULL!	#NULL!		#NULL!	#NULL!	#NULL!	#NULL!	#NULL!	No	Yes
etoposide-pharmacy-purchase.weebly.com/	2014	no	no	not diesase specific	Not marketed	Not marketed	#NULL!	Not marketed	Not marketed	#NULL!	Not marketed	Not marketed	Not marketed	Offered for sale	Not marketed	Not marketed	Not marketed	Not marketed	Not marketed	Not marketed	Not marketed	Not marketed	#NULL!	#NULL!	Not marketed	Not marketed	1	Intermediary site	Not possibel to buy products	#NULL!	#NULL!		#NULL!	#NULL!	#NULL!	#NULL!	#NULL!	No	Yes
fgckano-usa.org/gallery/buy-etoposide-online-overnight-shipping-8s0y-cheap-etoposide-canadian-guar	2014	no	no	not diesase specific	Not marketed	Not marketed	#NULL!	Not marketed	Not marketed	#NULL!	Not marketed	Not marketed	Not marketed	Offered for sale	Not marketed	Not marketed	Not marketed	Not marketed	Not marketed	Not marketed	Not marketed	Not marketed	#NULL!	#NULL!	Not marketed	Not marketed	1	Intermediary site	Not possibel to buy products	#NULL!	#NULL!		#NULL!	#NULL!	#NULL!	#NULL!	#NULL!	No	Yes
chimedsupply.com/Bleomycin-Injection-USP-15-UN-10mL-RX-Hospira-33218-61703033218.html	2014	no	no	not diesase specific	Not marketed	Offered for sale	#NULL!	Not marketed	Not marketed	#NULL!	Not marketed	Not marketed	Not marketed	Not marketed	Not marketed	Not marketed	Not marketed	Not marketed	Not marketed	Not marketed	Not marketed	Not marketed	#NULL!	#NULL!	Not marketed	Not marketed	1	Internet pharmacy	Credit card information is requested at cehckout	partial	No	No	No	No	Yes	Not available in the database	not in databease	Yes	Yes
chemistdirect.co.uk/cisplatin-injection-1mg-ml-100ml/prd-j50	2014	yes, same domain name and extention	yes	not diesase specific	Not marketed	Not marketed	#NULL!	Offered for sale	Offered for sale	#NULL!	Not marketed	Not marketed	Not marketed	Not marketed	Not marketed	Not marketed	Not marketed	Not marketed	Not marketed	Not marketed	Not marketed	Not marketed	#NULL!	#NULL!	Not marketed	Not marketed	2	Internet pharmacy	Credit card information is requested at cehckout	partial	Yes	Both abailable	Yes	No	No	Not available in the database	not in databease	Yes	Yes
medcentercanada.com/Carboplatin_Injection/	2014	yes, same domain name and extention	no	not diesase specific	Not marketed	Not marketed	#NULL!	Not marketed	Not marketed	#NULL!	Offered for sale	Not marketed	Not marketed	Not marketed	Not marketed	Not marketed	Not marketed	Offered for sale	Not marketed	Not marketed	Not marketed	Not marketed	#NULL!	#NULL!	Not marketed	Not marketed	2	Internet pharmacy	Credit card information is requested at cehckout	partial	No	No	Yes	No	No	Unapproved and Unverified	not recommended	Yes	Yes
indiamart.com/asian-lifecare-pharma/anti-cancer-injections.html#carboplatin-injections	2014	yes, same domain name and extention	no	not diesase specific	Not marketed	Not marketed	#NULL!	Not marketed	Not marketed	#NULL!	Not marketed	Not marketed	Not marketed	Not marketed	Offered for sale	Not marketed	Offered for sale	Offered for sale	Not marketed	Not marketed	Not marketed	Not marketed	#NULL!	#NULL!	Not marketed	Not marketed	3	Internet pharmacy	Credit card information is requested at cehckout	partial	No	No	Yes	No	No	Not available in the database	not in databease	Yes	Yes
medidart.com/products/CISPLATIN-50MG-INJ1.html	2014	yes, same domain name and extention	no	not diesase specific	Not marketed	Not marketed	#NULL!	Offered for sale	Not marketed	#NULL!	Not marketed	Not marketed	Not marketed	Not marketed	Not marketed	Offered for sale	Not marketed	Not marketed	Not marketed	Offered for sale	Offered for sale	Not marketed	#NULL!	#NULL!	Not marketed	Offered for sale	5	Internet pharmacy	Not possibel to buy products	partial	Yes	No	Yes	No	No	Unapproved and Unverified	not in databease	Yes	Yes
drugssquare.com/adriamycin-doxorubicin-buy	2014	yes, same domain name and extention	yes	not diesase specific	Not marketed	Offered for sale	#NULL!	Not marketed	Offered for sale	#NULL!	Offered for sale	Offered for sale	Offered for sale	Not marketed	Not marketed	Offered for sale	Not marketed	Not marketed	Not marketed	Not marketed	Not marketed	Offered for sale	#NULL!	#NULL!	Not marketed	Not marketed	7	Internet pharmacy	Not possibel to buy products	none	Yes	No	Yes	No	No	Rogue	not in databease	Yes	Yes
buy-pharma.com/Doxorubicin-Injection-p-457.html	2014	yes, same domain name and extention	no	not diesase specific	Not marketed	Offered for sale	#NULL!	Offered for sale	Offered for sale	#NULL!	Offered for sale	Offered for sale	Offered for sale	Not marketed	Not marketed	Not marketed	Not marketed	Offered for sale	Not marketed	Not marketed	Offered for sale	Not marketed	#NULL!	#NULL!	Not marketed	Not marketed	8	Internet pharmacy	Credit card information is requested at cehckout	partial	Yes	No	Yes	No	No	Rogue	not recommended	Yes	Yes
internationaldrugmart.com/arsenic-trioxide.shtml	2014	yes, same domain name and extention	yes	not diesase specific	Offered for sale	Not marketed	#NULL!	Not marketed	Offered for sale	#NULL!	Offered for sale	Not marketed	Offered for sale	Not marketed	Not marketed	Not marketed	Not marketed	Offered for sale	Not marketed	Offered for sale	Not marketed	Offered for sale	#NULL!	#NULL!	Not marketed	Not marketed	7	Internet pharmacy	Not possibel to buy products	partial	No	Pharmacist	Yes	No	Yes	Rogue	not recommended	Yes	Yes
cancercurepharmacy.com/Anti-Cancer-Drugs@12-Generic-of-Brand-Cytosar-U-DepoCyt-Tarabine-PFS-Cytarabine-buy-at-Lowest-Cheapest.aspx	2014	yes, same domain name and extention	yes	domain name contains expressions related to oncology	Offered for sale	Offered for sale	#NULL!	Not marketed	Offered for sale	#NULL!	Offered for sale	Offered for sale	Offered for sale	Offered for sale	Not marketed	Offered for sale	Offered for sale	Not marketed	Not marketed	Not marketed	Not marketed	Offered for sale	#NULL!	#NULL!	Offered for sale	Offered for sale	12	Internet pharmacy	Credit card information is requested at cehckout	partial	No	Pharmacist	Yes	No	No	Not available in the database	not recommended	Yes	Yes
mooremedical.com/index.cfm?/Bleomycin/&PG=CTL&CS=HOM&FN=ProductDetail&PID=24705&spx=1	2014	no	no	not diesase specific	Not marketed	Offered for sale	#NULL!	Not marketed	Not marketed	#NULL!	Not marketed	Not marketed	Not marketed	Not marketed	Not marketed	Not marketed	Not marketed	Not marketed	Not marketed	Not marketed	Not marketed	Not marketed	#NULL!	#NULL!	Not marketed	Not marketed	1	Internet pharmacy	Credit card information is requested at cehckout	partial	Yes	No	Yes	No	No	Unapproved and Unverified	not in databease	Yes	Yes
genericanticancer.com/buy-carboplatin-online	2014	no	no	domain name contains expressions related to oncology	Not marketed	Not marketed	#NULL!	Not marketed	Not marketed	#NULL!	Not marketed	Not marketed	Not marketed	Not marketed	Not marketed	Not marketed	Not marketed	Offered for sale	Not marketed	Not marketed	Not marketed	Not marketed	#NULL!	#NULL!	Not marketed	Not marketed	1	Internet pharmacy	Credit card information is requested at cehckout	none	No	No	No	No	No	Rogue	not in databease	Yes	Yes
drugshoponline.com/PARAPLATIN-CARBOPLATIN--50-mg_-5-ml---2-vial.html	2014	no	no	not diesase specific	Not marketed	Not marketed	#NULL!	Not marketed	Not marketed	#NULL!	Not marketed	Not marketed	Not marketed	Not marketed	Not marketed	Not marketed	Not marketed	Offered for sale	Not marketed	Not marketed	Not marketed	Not marketed	#NULL!	#NULL!	Not marketed	Not marketed	1	Internet pharmacy	Credit card information is requested at cehckout	none	No	No	No	No	No	Rogue	not in databease	Yes	Yes
shreyalifecare.com/oncology-medicine.html#carboplatin-injection	2014	no	no	not diesase specific	Not marketed	Not marketed	#NULL!	Not marketed	Not marketed	#NULL!	Not marketed	Not marketed	Not marketed	Not marketed	Not marketed	Not marketed	Not marketed	Offered for sale	Not marketed	Not marketed	Not marketed	Not marketed	#NULL!	#NULL!	Not marketed	Not marketed	1	Internet pharmacy	Credit card information is requested at cehckout	partial	No	No	Yes	No	No	Not available in the database	not in databease	Yes	Yes
cancertumourmedicines.com/kemocarb-carboplatin.html#carboplatin-injection	2014	no	no	domain name contains expressions related to oncology	Not marketed	Not marketed	#NULL!	Not marketed	Not marketed	#NULL!	Not marketed	Not marketed	Not marketed	Not marketed	Not marketed	Not marketed	Not marketed	Offered for sale	Not marketed	Not marketed	Not marketed	Not marketed	#NULL!	#NULL!	Not marketed	Not marketed	1	Internet pharmacy	Credit card information is requested at cehckout	partial	No	No	Yes	No	No	Not available in the database	not in databease	Yes	Yes
trikayaglobal.com/dr-reddys-laboratories-ltd-oncology.html#carboplatin-injection-carboplatin	2014	no	no	not diesase specific	Not marketed	Not marketed	#NULL!	Not marketed	Not marketed	#NULL!	Not marketed	Not marketed	Not marketed	Not marketed	Not marketed	Not marketed	Not marketed	Offered for sale	Not marketed	Not marketed	Not marketed	Not marketed	#NULL!	#NULL!	Not marketed	Not marketed	1	Internet pharmacy	Credit card information is requested at cehckout	partial	No	No	Yes	No	No	Not available in the database	not in databease	Yes	Yes
ourmeds.org/pages/shipping-policy/	2014	no	yes	not diesase specific	Not marketed	Not marketed	#NULL!	Not marketed	Not marketed	#NULL!	Not marketed	Not marketed	Not marketed	Offered for sale	Not marketed	Not marketed	Not marketed	Not marketed	Not marketed	Offered for sale	Not marketed	Not marketed	#NULL!	#NULL!	Not marketed	Not marketed	2	Internet pharmacy	Credit card information is requested at cehckout	none	No	No	Yes	No	No	Rogue	not in databease	Yes	Yes
dvijaypharma.in/anti-cancer-drugs.html#irnocam	2014	no	no	not diesase specific	Not marketed	Not marketed	#NULL!	Not marketed	Not marketed	#NULL!	Not marketed	Not marketed	Not marketed	Not marketed	Not marketed	Not marketed	Offered for sale	Offered for sale	Not marketed	Not marketed	Not marketed	Not marketed	#NULL!	#NULL!	Not marketed	Not marketed	2	Internet pharmacy	Credit card information is requested at cehckout	partial	No	No	Yes	No	No	Not available in the database	not in databease	Yes	Yes
cancermedicine.co.in/carboplatin-injection.html#carboplatin-injection	2014	no	no	domain name contains expressions related to oncology	Not marketed	Not marketed	#NULL!	Not marketed	Not marketed	#NULL!	Not marketed	Not marketed	Not marketed	Not marketed	Not marketed	Not marketed	Offered for sale	Offered for sale	Not marketed	Not marketed	Not marketed	Not marketed	#NULL!	#NULL!	Not marketed	Not marketed	2	Internet pharmacy	Credit card information is requested at cehckout	partial	No	No	Yes	No	No	Rogue	not in databease	Yes	Yes
royalmedical.in/anti-cancer-vaccine.html#inj-5-flu-fluorouracil-500mg	2014	no	no	not diesase specific	Not marketed	Not marketed	#NULL!	Not marketed	Not marketed	#NULL!	Not marketed	Not marketed	Not marketed	Not marketed	Offered for sale	Not marketed	Offered for sale	Offered for sale	Not marketed	Not marketed	Not marketed	Not marketed	#NULL!	#NULL!	Not marketed	Not marketed	3	Internet pharmacy	Credit card information is requested at cehckout	partial	No	No	Yes	No	No	Not available in the database	not in databease	Yes	Yes
medicareremediesindia.com/anticancer-medicines.html#irinotecan-injection	2014	no	no	not diesase specific	Not marketed	Not marketed	#NULL!	Not marketed	Not marketed	#NULL!	Not marketed	Not marketed	Not marketed	Not marketed	Offered for sale	Not marketed	Offered for sale	Offered for sale	Not marketed	Not marketed	Not marketed	Not marketed	#NULL!	#NULL!	Not marketed	Not marketed	3	Internet pharmacy	Credit card information is requested at cehckout	partial	No	No	Yes	No	No	Not available in the database	not in databease	Yes	Yes
saliuspharma.in/generic-irinotecan-hydrochloride-injection.html#generic-irinotecan-hydrochloride-injection	2014	no	no	not diesase specific	Not marketed	Not marketed	#NULL!	Not marketed	Not marketed	#NULL!	Not marketed	Not marketed	Not marketed	Not marketed	Offered for sale	Not marketed	Offered for sale	Offered for sale	Not marketed	Not marketed	Not marketed	Not marketed	#NULL!	#NULL!	Not marketed	Not marketed	3	Internet pharmacy	Credit card information is requested at cehckout	partial	No	No	Yes	No	No	Not available in the database	not in databease	Yes	Yes
pharmacy2u.co.uk/productdetailpom.aspx?packid=106647	2014	no	yes	not diesase specific	Not marketed	Offered for sale	#NULL!	Not marketed	Offered for sale	#NULL!	Offered for sale	Offered for sale	Offered for sale	Not marketed	Not marketed	Not marketed	Not marketed	Not marketed	Offered for sale	Not marketed	Offered for sale	Not marketed	#NULL!	#NULL!	Not marketed	Offered for sale	8	Internet pharmacy	Credit card information is requested at cehckout	partial	No	Medical doctor	Yes	No	No	Unapproved and Unverified	not in databease	Yes	Yes
expresscheapgeneric.com/doxorubicin-injection-p-457.html	2014	no	no	not diesase specific	Not marketed	Offered for sale	#NULL!	Not marketed	Offered for sale	#NULL!	Offered for sale	Offered for sale	Offered for sale	Not marketed	Not marketed	Offered for sale	Not marketed	Offered for sale	Not marketed	Not marketed	Offered for sale	Offered for sale	#NULL!	#NULL!	Not marketed	Offered for sale	10	Internet pharmacy	Not possibel to buy products	partial	Yes	No	Yes	No	No	Rogue	not in databease	Yes	Yes
diggyworld.com/video/buy-cisplatin-no-prescription-buy-cheap-online-cisplatin-cod	2014	no	no	not diesase specific	Not marketed	Not marketed	#NULL!	Offered for sale	Not marketed	#NULL!	Not marketed	Not marketed	Not marketed	Not marketed	Not marketed	Not marketed	Not marketed	Not marketed	Not marketed	Not marketed	Not marketed	Not marketed	#NULL!	#NULL!	Not marketed	Not marketed	1	Intermediary site	Not possibel to buy products	#NULL!	#NULL!		#NULL!	#NULL!	#NULL!	Not available in the database	not in databease	Yes	Yes
medindia.net/drug-price/cisplatin.htm	2014	no	no	not diesase specific	Not marketed	Not marketed	#NULL!	Offered for sale	Not marketed	#NULL!	Not marketed	Not marketed	Not marketed	Not marketed	Not marketed	Not marketed	Not marketed	Not marketed	Not marketed	Not marketed	Offered for sale	Not marketed	#NULL!	#NULL!	Not marketed	Not marketed	2	Intermediary site	Not possibel to buy products	#NULL!	#NULL!		#NULL!	#NULL!	#NULL!	Not available in the database	not in databease	Yes	Yes
edrugsearch.com/compare-drug-prices-buy-online/cisplatin-1mg	2014	no	yes	not diesase specific	Not marketed	Not marketed	#NULL!	Offered for sale	Not marketed	#NULL!	Offered for sale	Not marketed	Not marketed	Not marketed	Not marketed	Not marketed	Not marketed	Not marketed	Not marketed	Not marketed	Not marketed	Not marketed	#NULL!	#NULL!	Not marketed	Not marketed	2	Intermediary site	Not possibel to buy products	#NULL!	#NULL!		#NULL!	#NULL!	#NULL!	Unapproved and Unverified	not recommended	Yes	Yes
oncologydrugs.co.uk/chemotherapy.html#irinotecan-injection	2014	no	no	domain name contains expressions related to oncology	Not marketed	Not marketed	#NULL!	Not marketed	Not marketed	#NULL!	Not marketed	Not marketed	Offered for sale	Not marketed	Not marketed	Not marketed	Offered for sale	Offered for sale	Not marketed	Not marketed	Not marketed	Not marketed	#NULL!	#NULL!	Not marketed	Offered for sale	4	Intermediary site	Not possibel to buy products	#NULL!	#NULL!		#NULL!	#NULL!	#NULL!	#NULL!	#NULL!	Yes	Yes
selleckchem.com/products/Adriamycin.html	2014	yes, same domain name and extention	no	not diesase specific	Not marketed	Not marketed	#NULL!	Offered for sale	Offered for sale	#NULL!	Offered for sale	Offered for sale	Not marketed	Not marketed	Not marketed	Not marketed	Not marketed	Not marketed	Not marketed	Not marketed	Not marketed	Not marketed	#NULL!	#NULL!	Not marketed	Not marketed	4	other	Not possibel to buy products	#NULL!	#NULL!		#NULL!	#NULL!	#NULL!	Not available in the database	not in databease	Yes	Yes
groupspaces.com/20867/login/?member=1&next=http%3A%2F%2Fgroupspaces.com%2F20867	2014	no	no	not diesase specific	Not marketed	Not marketed	#NULL!	Offered for sale	Not marketed	#NULL!	Not marketed	Not marketed	Not marketed	Not marketed	Not marketed	Not marketed	Not marketed	Not marketed	Not marketed	Not marketed	Not marketed	Not marketed	#NULL!	#NULL!	Not marketed	Not marketed	1	other	Not possibel to buy products	#NULL!	#NULL!		#NULL!	#NULL!	#NULL!	Not available in the database	not in databease	Yes	Yes
ubercart.myapps.co.in/node/63498	2014	no	no	not diesase specific	Not marketed	Not marketed	#NULL!	Offered for sale	Not marketed	#NULL!	Not marketed	Not marketed	Not marketed	Not marketed	Not marketed	Not marketed	Not marketed	Not marketed	Not marketed	Not marketed	Not marketed	Not marketed	#NULL!	#NULL!	Not marketed	Not marketed	1	other	Not possibel to buy products	#NULL!	#NULL!		#NULL!	#NULL!	#NULL!	Not available in the database	not in databease	Yes	Yes
alibaba.com/epirubicin-hcl-promotion.html	2014	no	no	not diesase specific	Not marketed	Offered for sale	#NULL!	Offered for sale	Not marketed	#NULL!	Not marketed	Offered for sale	Offered for sale	Not marketed	Not marketed	Not marketed	Not marketed	Not marketed	Not marketed	Not marketed	Not marketed	Not marketed	#NULL!	#NULL!	Not marketed	Not marketed	4	other	Not possibel to buy products	#NULL!	#NULL!		#NULL!	#NULL!	#NULL!	#NULL!	#NULL!	Yes	Yes
biovision.com/cisplatin-238.html	2014	yes, same domain name and extention	no	not diesase specific	Not marketed	Not marketed	#NULL!	Offered for sale	Not marketed	#NULL!	Not marketed	Offered for sale	Not marketed	Not marketed	Not marketed	Not marketed	Not marketed	Not marketed	Not marketed	Not marketed	Not marketed	Not marketed	#NULL!	#NULL!	Not marketed	Not marketed	2	Research only	Not possibel to buy products	partial	No	No	Yes	No	Yes	Not available in the database	not in databease	Yes	Yes
adooq.com/cisplatin.html	2014	no	no	not diesase specific	Not marketed	Not marketed	#NULL!	Offered for sale	Offered for sale	#NULL!	Offered for sale	Not marketed	Not marketed	Not marketed	Not marketed	Not marketed	Not marketed	Not marketed	Not marketed	Not marketed	Not marketed	Not marketed	#NULL!	#NULL!	Not marketed	Not marketed	3	Research only	Not possibel to buy products	partial	No	No	Yes	No	Yes	Not available in the database	not in databease	Yes	Yes
edmedicinestore.com	2016	yes, same domain name and extention	#NULL!	not diesase specific	Offered for sale	Not marketed	Not marketed	Not marketed	Not marketed	Not marketed	Not marketed	Not marketed	#NULL!	Not marketed	#NULL!	Not marketed	Not marketed	Not marketed	#NULL!	Not marketed	Not marketed	Not marketed	Not marketed	Not marketed	Not marketed	Not marketed	1	Internet pharmacy	Credit card information is requested at cehckout	detailed (street name and number & telephone number)	No	No	Yes	No	No	Not available in the database	not in databease	#NULL!	No
pro-agra.com	2016	no	#NULL!	not diesase specific	Offered for sale	Not marketed	Not marketed	Not marketed	Not marketed	Not marketed	Not marketed	Not marketed	#NULL!	Not marketed	#NULL!	Not marketed	Not marketed	Not marketed	#NULL!	Not marketed	Not marketed	Not marketed	Not marketed	Not marketed	Not marketed	Not marketed	1	Internet pharmacy	Credit card information is requested at cehckout	detailed (street name and number & telephone number)	No	No	Yes	No	No	Not available in the database	not in databease	#NULL!	No
indiamart.com	2016	yes, same domain name and extention	#NULL!	not diesase specific	Offered for sale	Not marketed	Not marketed	Not marketed	Not marketed	Not marketed	Not marketed	Not marketed	#NULL!	Not marketed	#NULL!	Not marketed	Not marketed	Not marketed	#NULL!	Not marketed	Not marketed	Not marketed	Not marketed	Not marketed	Not marketed	Not marketed	1	Internet pharmacy	Credit card information is requested at cehckout	detailed (street name and number & telephone number)	No	No	Yes	No	No	Not available in the database	not in databease	#NULL!	No
ishaanpharma.com	2016	no	#NULL!	not diesase specific	Offered for sale	Not marketed	Not marketed	Not marketed	Not marketed	Not marketed	Not marketed	Not marketed	#NULL!	Not marketed	#NULL!	Not marketed	Not marketed	Not marketed	#NULL!	Not marketed	Not marketed	Not marketed	Not marketed	Not marketed	Not marketed	Not marketed	1	Internet pharmacy	Credit card information is requested at cehckout	detailed (street name and number & telephone number)	No	No	Yes	No	No	Not available in the database	not in databease	#NULL!	No
onlinemedsus.com	2016	no	#NULL!	not diesase specific	Offered for sale	Not marketed	Not marketed	Not marketed	Offered for sale	Not marketed	Not marketed	Not marketed	#NULL!	Not marketed	#NULL!	Not marketed	Not marketed	Not marketed	#NULL!	Not marketed	Not marketed	Not marketed	Offered for sale	Offered for sale	Not marketed	Not marketed	4	Internet pharmacy	Credit card information is requested at cehckout	detailed (street name and number & telephone number)	No	Pharmacist	Yes	No	No	Rogue	not in databease	#NULL!	No
canadadrugs.com	2016	no	#NULL!	not diesase specific	Not marketed	Not marketed	Offered for sale	Not marketed	Not marketed	Not marketed	Not marketed	Not marketed	#NULL!	Not marketed	#NULL!	Not marketed	Not marketed	Not marketed	#NULL!	Offered for sale	Not marketed	Not marketed	Not marketed	Offered for sale	Not marketed	Not marketed	3	Internet pharmacy	Credit card information is requested at cehckout	detailed (street name and number & telephone number)	Yes	No	Yes	No	No	Rogue	not recommended	#NULL!	No
urbanpharma.com	2016	no	#NULL!	not diesase specific	Not marketed	Not marketed	Offered for sale	Not marketed	Not marketed	Not marketed	Not marketed	Not marketed	#NULL!	Not marketed	#NULL!	Not marketed	Not marketed	Not marketed	#NULL!	Not marketed	Not marketed	Not marketed	Not marketed	Not marketed	Not marketed	Not marketed	1	Internet pharmacy	Credit card information is requested at cehckout	partial	No	No	Yes	No	No	Rogue	not in databease	#NULL!	No
pharm-store.com	2016	no	#NULL!	not diesase specific	Not marketed	Not marketed	Offered for sale	Not marketed	Not marketed	Not marketed	Not marketed	Not marketed	#NULL!	Not marketed	#NULL!	Not marketed	Not marketed	Not marketed	#NULL!	Not marketed	Not marketed	Not marketed	Not marketed	Not marketed	Not marketed	Not marketed	1	Internet pharmacy	Credit card information is requested at cehckout	none	No	No	Yes	No	No	Rogue	not in databease	#NULL!	No
planetdrugsdirect.com	2016	no	#NULL!	not diesase specific	Not marketed	Not marketed	Offered for sale	Not marketed	Not marketed	Not marketed	Not marketed	Not marketed	#NULL!	Not marketed	#NULL!	Not marketed	Not marketed	Not marketed	#NULL!	Not marketed	Not marketed	Not marketed	Not marketed	Not marketed	Not marketed	Not marketed	1	Internet pharmacy	Credit card information is requested at cehckout	partial	Yes	No	Yes	No	No	Rogue	not recommended	#NULL!	No
dropshipmd.com	2016	no	#NULL!	not diesase specific	Not marketed	Not marketed	Offered for sale	Not marketed	Not marketed	Not marketed	Not marketed	Not marketed	#NULL!	Not marketed	#NULL!	Not marketed	Not marketed	Not marketed	#NULL!	Not marketed	Not marketed	Not marketed	Not marketed	Offered for sale	Not marketed	Not marketed	2	Internet pharmacy	Credit card information is requested at cehckout	none	No	No	Yes	No	No	Rogue	not in databease	#NULL!	No
medicair.co.za	2016	no	#NULL!	not diesase specific	Not marketed	Not marketed	Offered for sale	Not marketed	Not marketed	Not marketed	Not marketed	Not marketed	#NULL!	Not marketed	#NULL!	Not marketed	Not marketed	Not marketed	#NULL!	Not marketed	Not marketed	Not marketed	Not marketed	Not marketed	Not marketed	Not marketed	1	Internet pharmacy	Credit card information is requested at cehckout	none	No	No	Yes	No	No	Rogue	not in databease	#NULL!	No
canadianpharmacymeds.com	2016	no	#NULL!	not diesase specific	Not marketed	Not marketed	Offered for sale	Not marketed	Not marketed	Not marketed	Not marketed	Not marketed	#NULL!	Not marketed	#NULL!	Not marketed	Not marketed	Not marketed	#NULL!	Not marketed	Not marketed	Not marketed	Not marketed	Not marketed	Not marketed	Not marketed	1	Internet pharmacy	Credit card information is requested at cehckout	partial	Yes	No	Yes	No	No	Rogue	not in databease	#NULL!	No
allchemiststore.net	2016	no	#NULL!	not diesase specific	Not marketed	Not marketed	Offered for sale	Not marketed	Offered for sale	Not marketed	Not marketed	Not marketed	#NULL!	Not marketed	#NULL!	Not marketed	Not marketed	Not marketed	#NULL!	Not marketed	Not marketed	Not marketed	Not marketed	Offered for sale	Not marketed	Not marketed	3	Internet pharmacy	Credit card information is requested at cehckout	partial	Yes	No	Yes	No	No	Not available in the database	not in databease	#NULL!	No
superbgenerics.com	2016	no	#NULL!	not diesase specific	Not marketed	Not marketed	Offered for sale	Not marketed	Not marketed	Not marketed	Not marketed	Not marketed	#NULL!	Not marketed	#NULL!	Not marketed	Not marketed	Not marketed	#NULL!	Not marketed	Not marketed	Not marketed	Not marketed	Not marketed	Not marketed	Not marketed	1	Internet pharmacy	Credit card information is requested at cehckout	partial	No	No	Yes	No	No	Rogue	not in databease	#NULL!	No
pharmacymarketonline.com	2016	no	#NULL!	not diesase specific	Not marketed	Not marketed	Offered for sale	Not marketed	Not marketed	Not marketed	Not marketed	Not marketed	#NULL!	Not marketed	#NULL!	Not marketed	Not marketed	Not marketed	#NULL!	Not marketed	Not marketed	Not marketed	Not marketed	Not marketed	Not marketed	Not marketed	1	Internet pharmacy	Credit card information is requested at cehckout	partial	No	No	Yes	No	No	Rogue	not recommended	#NULL!	No
chemistdirect.co.uk	2016	yes, same domain name and extention	#NULL!	not diesase specific	Not marketed	Not marketed	Offered for sale	Not marketed	Not marketed	Not marketed	Not marketed	Not marketed	#NULL!	Not marketed	#NULL!	Not marketed	Not marketed	Not marketed	#NULL!	Not marketed	Not marketed	Not marketed	Not marketed	Not marketed	Not marketed	Not marketed	1	Internet pharmacy	Credit card information is requested at cehckout	none	Yes	Both abailable	Yes	No	No	Unapproved and Unverified	not in databease	#NULL!	No
canadapharmacyonline.com	2016	no	#NULL!	not diesase specific	Not marketed	Not marketed	Offered for sale	Not marketed	Not marketed	Not marketed	Not marketed	Not marketed	#NULL!	Not marketed	#NULL!	Not marketed	Not marketed	Not marketed	#NULL!	Not marketed	Not marketed	Not marketed	Not marketed	Not marketed	Not marketed	Not marketed	1	Internet pharmacy	Credit card information is requested at cehckout	partial	Yes	No	Yes	No	No	Unapproved and Unverified	not recommended	#NULL!	No
cancerdrugs.supply	2016	no	#NULL!	domain name contains expressions related to oncology	Not marketed	Not marketed	Offered for sale	Not marketed	Not marketed	Not marketed	Not marketed	Not marketed	#NULL!	Not marketed	#NULL!	Not marketed	Not marketed	Not marketed	#NULL!	Not marketed	Not marketed	Not marketed	Not marketed	Not marketed	Not marketed	Not marketed	1	Internet pharmacy	Credit card information is requested at cehckout	partial	No	No	Yes	No	No	Rogue	not in databease	#NULL!	No
online-pharmacy-one.org	2016	no	#NULL!	not diesase specific	Not marketed	Not marketed	Offered for sale	Not marketed	Not marketed	Not marketed	Not marketed	Not marketed	#NULL!	Not marketed	#NULL!	Not marketed	Not marketed	Not marketed	#NULL!	Not marketed	Not marketed	Not marketed	Not marketed	Not marketed	Not marketed	Not marketed	1	Internet pharmacy	Credit card information is requested at cehckout	partial	No	No	Yes	Yes	No	Rogue	not in databease	#NULL!	No
topdrugmart.co	2016	no	#NULL!	not diesase specific	Not marketed	Not marketed	Not marketed	Not marketed	Offered for sale	Not marketed	Not marketed	Not marketed	#NULL!	Not marketed	#NULL!	Not marketed	Not marketed	Not marketed	#NULL!	Not marketed	Not marketed	Not marketed	Not marketed	Not marketed	Not marketed	Not marketed	1	Internet pharmacy	Credit card information is requested at cehckout	none	No	No	Yes	No	No	Rogue	not in databease	#NULL!	No
buymeds247online.com	2016	no	#NULL!	not diesase specific	Not marketed	Not marketed	Not marketed	Not marketed	Offered for sale	Not marketed	Not marketed	Not marketed	#NULL!	Not marketed	#NULL!	Not marketed	Not marketed	Not marketed	#NULL!	Not marketed	Not marketed	Not marketed	Not marketed	Not marketed	Not marketed	Not marketed	1	Internet pharmacy	Credit card information is requested at cehckout	none	No	No	Yes	No	No	Rogue	not in databease	#NULL!	No
pharmacysell.net	2016	no	#NULL!	not diesase specific	Not marketed	Not marketed	Not marketed	Not marketed	Offered for sale	Not marketed	Not marketed	Not marketed	#NULL!	Not marketed	#NULL!	Not marketed	Not marketed	Not marketed	#NULL!	Not marketed	Not marketed	Not marketed	Not marketed	Not marketed	Not marketed	Not marketed	1	Internet pharmacy	Credit card information is requested at cehckout	none	No	No	Yes	No	No	Rogue	not in databease	#NULL!	No
bestbuymedsonline.com	2016	no	#NULL!	not diesase specific	Not marketed	Not marketed	Not marketed	Not marketed	Offered for sale	Not marketed	Not marketed	Not marketed	#NULL!	Not marketed	#NULL!	Not marketed	Not marketed	Not marketed	#NULL!	Not marketed	Not marketed	Not marketed	Not marketed	Not marketed	Not marketed	Not marketed	1	Internet pharmacy	Credit card information is requested at cehckout	none	No	No	Yes	No	No	Not available in the database	not in databease	#NULL!	No
yourmeds247.com	2016	no	#NULL!	not diesase specific	Not marketed	Not marketed	Not marketed	Not marketed	Offered for sale	Not marketed	Not marketed	Not marketed	#NULL!	Not marketed	#NULL!	Not marketed	Not marketed	Not marketed	#NULL!	Not marketed	Not marketed	Not marketed	Not marketed	Not marketed	Not marketed	Not marketed	1	Internet pharmacy	Credit card information is requested at cehckout	none	No	No	Yes	No	No	Rogue	not in databease	#NULL!	No
globaldiscountdrugs.com	2016	yes, same domain name and extention	#NULL!	not diesase specific	Not marketed	Not marketed	Not marketed	Not marketed	Offered for sale	Not marketed	Not marketed	Not marketed	#NULL!	Not marketed	#NULL!	Not marketed	Not marketed	Not marketed	#NULL!	Not marketed	Not marketed	Offered for sale	Not marketed	Not marketed	Not marketed	Not marketed	2	Internet pharmacy	Credit card information is requested at cehckout	detailed (street name and number & telephone number)	No	Pharmacist	Yes	No	No	Rogue	not recommended	#NULL!	No
anticanceraid.co	2016	yes, same domain name and extention	#NULL!	domain name contains expressions related to oncology	Not marketed	Not marketed	Not marketed	Not marketed	Offered for sale	Offered for sale	Not marketed	Not marketed	#NULL!	Not marketed	#NULL!	Not marketed	Not marketed	Not marketed	#NULL!	Not marketed	Not marketed	Offered for sale	Not marketed	Not marketed	Not marketed	Not marketed	3	Internet pharmacy	Not possibel to buy products	detailed (street name and number & telephone number)	No	No	Yes	No	No	Unapproved and Unverified	not in databease	#NULL!	No
canada-edrugs.to	2016	no	#NULL!	not diesase specific	Not marketed	Not marketed	Not marketed	Not marketed	Not marketed	Offered for sale	Not marketed	Not marketed	#NULL!	Not marketed	#NULL!	Not marketed	Not marketed	Not marketed	#NULL!	Not marketed	Not marketed	Not marketed	Not marketed	Not marketed	Not marketed	Not marketed	1	Internet pharmacy	Credit card information is requested at cehckout	partial	Yes	No	Yes	No	Yes	Rogue	not in databease	#NULL!	No
buy-pharma.co	2016	yes, same domain name but different extention	#NULL!	not diesase specific	Not marketed	Not marketed	Not marketed	Not marketed	Not marketed	Offered for sale	Not marketed	Not marketed	#NULL!	Not marketed	#NULL!	Not marketed	Not marketed	Not marketed	#NULL!	Not marketed	Not marketed	Offered for sale	Not marketed	Not marketed	Not marketed	Not marketed	2	Internet pharmacy	Credit card information is requested at cehckout	partial	No	No	Yes	No	No	Not available in the database	not recommended	#NULL!	No
specialitiespharma.com	2016	no	#NULL!	not diesase specific	Not marketed	Not marketed	Not marketed	Not marketed	Not marketed	Not marketed	Offered for sale	Not marketed	#NULL!	Not marketed	#NULL!	Not marketed	Not marketed	Not marketed	#NULL!	Not marketed	Not marketed	Not marketed	Offered for sale	Not marketed	Not marketed	Not marketed	2	Internet pharmacy	Credit card information is requested at cehckout	detailed (street name and number & telephone number)	No	No	Yes	No	No	Not available in the database	not in databease	#NULL!	No
indianpharmanetwork.co.in	2016	no	#NULL!	not diesase specific	Not marketed	Not marketed	Not marketed	Not marketed	Not marketed	Not marketed	Offered for sale	Not marketed	#NULL!	Not marketed	#NULL!	Not marketed	Not marketed	Not marketed	#NULL!	Not marketed	Not marketed	Not marketed	Not marketed	Not marketed	Not marketed	Not marketed	1	Internet pharmacy	Credit card information is requested at cehckout	detailed (street name and number & telephone number)	No	No	Yes	No	No	Not available in the database	not in databease	#NULL!	No
medidart.com	2016	yes, same domain name and extention	#NULL!	not diesase specific	Not marketed	Not marketed	Not marketed	Not marketed	Not marketed	Not marketed	Offered for sale	Not marketed	#NULL!	Not marketed	#NULL!	Not marketed	Not marketed	Not marketed	#NULL!	Not marketed	Not marketed	Not marketed	Not marketed	Not marketed	Not marketed	Offered for sale	2	Internet pharmacy	Credit card information is requested at cehckout	detailed (street name and number & telephone number)	No	No	Yes	No	No	Not available in the database	not in databease	#NULL!	No
77canadapharmacy.com	2016	no	#NULL!	not diesase specific	Not marketed	Not marketed	Not marketed	Not marketed	Not marketed	Not marketed	Offered for sale	Not marketed	#NULL!	Not marketed	#NULL!	Not marketed	Not marketed	Not marketed	#NULL!	Not marketed	Not marketed	Not marketed	Not marketed	Not marketed	Not marketed	Not marketed	1	Internet pharmacy	Credit card information is requested at cehckout	partial	No	No	Yes	No	No	Rogue	not recommended	#NULL!	No
canamericaglobal.com	2016	no	#NULL!	not diesase specific	Not marketed	Not marketed	Not marketed	Not marketed	Not marketed	Not marketed	Not marketed	Offered for sale	#NULL!	Not marketed	#NULL!	Not marketed	Not marketed	Not marketed	#NULL!	Not marketed	Not marketed	Not marketed	Not marketed	Not marketed	Not marketed	Not marketed	1	Internet pharmacy	Credit card information is requested at cehckout	partial	No	No	Yes	No	No	Rogue	not recommended	#NULL!	No
medicinesdelivery.com	2016	no	#NULL!	not diesase specific	Not marketed	Not marketed	Not marketed	Not marketed	Not marketed	Not marketed	Not marketed	Offered for sale	#NULL!	Not marketed	#NULL!	Not marketed	Not marketed	Not marketed	#NULL!	Not marketed	Not marketed	Not marketed	Not marketed	Not marketed	Not marketed	Not marketed	1	Internet pharmacy	Credit card information is requested at cehckout	partial	No	No	Yes	No	No	Rogue	not in databease	#NULL!	No
brandmedicines.com	2016	no	#NULL!	not diesase specific	Not marketed	Not marketed	Not marketed	Not marketed	Not marketed	Not marketed	Not marketed	Not marketed	#NULL!	Not marketed	#NULL!	Offered for sale	Not marketed	Not marketed	#NULL!	Not marketed	Not marketed	Not marketed	Not marketed	Not marketed	Not marketed	Not marketed	1	Internet pharmacy	Credit card information is requested at cehckout	partial	No	No	Yes	No	No	Rogue	not in databease	#NULL!	No
buckadaypharmacy.com	2016	yes, same domain name and extention	#NULL!	not diesase specific	Not marketed	Not marketed	Not marketed	Not marketed	Not marketed	Not marketed	Not marketed	Not marketed	#NULL!	Not marketed	#NULL!	Offered for sale	Not marketed	Not marketed	#NULL!	Not marketed	Not marketed	Not marketed	Not marketed	Offered for sale	Not marketed	Not marketed	2	Internet pharmacy	Credit card information is requested at cehckout	partial	Yes	No	Yes	No	No	Rogue	not recommended	#NULL!	No
hongkongdropshipper.com	2016	no	#NULL!	not diesase specific	Not marketed	Not marketed	Not marketed	Not marketed	Not marketed	Not marketed	Not marketed	Not marketed	#NULL!	Not marketed	#NULL!	Offered for sale	Not marketed	Not marketed	#NULL!	Not marketed	Not marketed	Not marketed	Not marketed	Offered for sale	Not marketed	Not marketed	2	Internet pharmacy	Credit card information is requested at cehckout	none	No	No	Yes	No	No	Rogue	not in databease	#NULL!	No
canadadrugsonline.com	2016	no	#NULL!	not diesase specific	Not marketed	Not marketed	Not marketed	Not marketed	Not marketed	Not marketed	Not marketed	Not marketed	#NULL!	Not marketed	#NULL!	Offered for sale	Not marketed	Not marketed	#NULL!	Not marketed	Not marketed	Not marketed	Not marketed	Not marketed	Not marketed	Not marketed	1	Internet pharmacy	Credit card information is requested at cehckout	partial	Yes	No	Yes	No	No	Unapproved and Unverified	not recommended	#NULL!	No
npdpharmacy.net	2016	no	#NULL!	not diesase specific	Not marketed	Not marketed	Not marketed	Not marketed	Not marketed	Not marketed	Not marketed	Not marketed	#NULL!	Not marketed	#NULL!	Offered for sale	Not marketed	Not marketed	#NULL!	Not marketed	Not marketed	Not marketed	Not marketed	Not marketed	Not marketed	Not marketed	1	Internet pharmacy	Credit card information is requested at cehckout	none	No	No	Yes	No	No	Rogue	not in databease	#NULL!	No
ipharmacylist.com	2016	yes, same domain name and extention	#NULL!	not diesase specific	Not marketed	Not marketed	Not marketed	Not marketed	Not marketed	Not marketed	Not marketed	Not marketed	#NULL!	Not marketed	#NULL!	Offered for sale	Not marketed	Not marketed	#NULL!	Not marketed	Not marketed	Not marketed	Not marketed	Not marketed	Not marketed	Not marketed	1	Internet pharmacy	Credit card information is requested at cehckout	none	No	No	Yes	No	No	Rogue	not recommended	#NULL!	No
allgenericpharmacy.com	2016	no	#NULL!	not diesase specific	Not marketed	Not marketed	Not marketed	Not marketed	Not marketed	Not marketed	Not marketed	Not marketed	#NULL!	Not marketed	#NULL!	Not marketed	Offered for sale	Not marketed	#NULL!	Not marketed	Not marketed	Not marketed	Not marketed	Offered for sale	Not marketed	Not marketed	2	Internet pharmacy	Credit card information is requested at cehckout	partial	No	No	Yes	No	No	Not available in the database	not in databease	#NULL!	No
alishech-vmc.net	2016	no	#NULL!	not diesase specific	Not marketed	Not marketed	Not marketed	Not marketed	Not marketed	Not marketed	Not marketed	Not marketed	#NULL!	Not marketed	#NULL!	Not marketed	Offered for sale	Not marketed	#NULL!	Not marketed	Not marketed	Not marketed	Not marketed	Not marketed	Not marketed	Not marketed	1	Internet pharmacy	Credit card information is requested at cehckout	none	No	No	Yes	No	No	Not available in the database	not in databease	#NULL!	No
rxusa.com	2016	no	#NULL!	not diesase specific	Not marketed	Not marketed	Not marketed	Not marketed	Not marketed	Not marketed	Not marketed	Not marketed	#NULL!	Not marketed	#NULL!	Not marketed	Not marketed	Not marketed	#NULL!	Not marketed	Offered for sale	Not marketed	Not marketed	Not marketed	Not marketed	Not marketed	1	Internet pharmacy	Credit card information is requested at cehckout	detailed (street name and number & telephone number)	No	No	Yes	No	No	Unapproved and Unverified	not recommended	#NULL!	No
onlineshoppharmacy.com	2016	no	#NULL!	not diesase specific	Not marketed	Not marketed	Not marketed	Not marketed	Not marketed	Not marketed	Not marketed	Not marketed	#NULL!	Not marketed	#NULL!	Not marketed	Not marketed	Not marketed	#NULL!	Not marketed	Not marketed	Not marketed	Offered for sale	Not marketed	Not marketed	Not marketed	1	Internet pharmacy	Credit card information is requested at cehckout	none	Yes	No	Yes	No	No	Rogue	not in databease	#NULL!	No
freedom-pharmacy.bz	2016	no	#NULL!	not diesase specific	Not marketed	Not marketed	Not marketed	Not marketed	Not marketed	Not marketed	Not marketed	Not marketed	#NULL!	Not marketed	#NULL!	Not marketed	Not marketed	Not marketed	#NULL!	Not marketed	Not marketed	Not marketed	Not marketed	Offered for sale	Not marketed	Not marketed	1	Internet pharmacy	Credit card information is requested at cehckout	none	No	No	Yes	No	No	Rogue	not in databease	#NULL!	No
universaldrugstore.com	2016	no	#NULL!	not diesase specific	Not marketed	Not marketed	Not marketed	Not marketed	Not marketed	Not marketed	Not marketed	Not marketed	#NULL!	Not marketed	#NULL!	Not marketed	Not marketed	Not marketed	#NULL!	Not marketed	Not marketed	Not marketed	Not marketed	Offered for sale	Not marketed	Not marketed	1	Internet pharmacy	Credit card information is requested at cehckout	partial	Yes	No	Yes	No	No	Unapproved and Unverified	not recommended	#NULL!	No
safemeds4all.com	2016	no	#NULL!	not diesase specific	Not marketed	Not marketed	Not marketed	Not marketed	Not marketed	Not marketed	Not marketed	Not marketed	#NULL!	Not marketed	#NULL!	Not marketed	Not marketed	Not marketed	#NULL!	Not marketed	Not marketed	Not marketed	Not marketed	Offered for sale	Not marketed	Not marketed	1	Internet pharmacy	Credit card information is requested at cehckout	partial	Yes	No	Yes	No	No	Rogue	not in databease	#NULL!	No
realhealthshop.com	2016	no	#NULL!	not diesase specific	Not marketed	Not marketed	Not marketed	Not marketed	Not marketed	Not marketed	Not marketed	Not marketed	#NULL!	Not marketed	#NULL!	Not marketed	Not marketed	Not marketed	#NULL!	Not marketed	Not marketed	Not marketed	Not marketed	Offered for sale	Not marketed	Not marketed	1	Internet pharmacy	Credit card information is requested at cehckout	partial	No	No	Yes	No	No	Not available in the database	not in databease	#NULL!	No
northdrugstore.com	2016	yes, same domain name and extention	#NULL!	not diesase specific	Not marketed	Not marketed	Not marketed	Not marketed	Not marketed	Not marketed	Not marketed	Not marketed	#NULL!	Not marketed	#NULL!	Not marketed	Not marketed	Not marketed	#NULL!	Not marketed	Not marketed	Not marketed	Not marketed	Offered for sale	Not marketed	Not marketed	1	Internet pharmacy	Credit card information is requested at cehckout	partial	Yes	No	Yes	No	No	Unapproved and Unverified	not recommended	#NULL!	No
cheapodrugs.com	2016	no	#NULL!	not diesase specific	Not marketed	Not marketed	Not marketed	Not marketed	Not marketed	Not marketed	Not marketed	Not marketed	#NULL!	Not marketed	#NULL!	Not marketed	Not marketed	Not marketed	#NULL!	Not marketed	Not marketed	Not marketed	Not marketed	Offered for sale	Not marketed	Not marketed	1	Internet pharmacy	Credit card information is requested at cehckout	detailed (street name and number & telephone number)	Yes	No	Yes	No	No	Rogue	not recommended	#NULL!	No
genericworldpharm.com	2016	no	#NULL!	not diesase specific	Not marketed	Not marketed	Not marketed	Not marketed	Not marketed	Not marketed	Not marketed	Not marketed	#NULL!	Not marketed	#NULL!	Not marketed	Not marketed	Not marketed	#NULL!	Not marketed	Not marketed	Not marketed	Not marketed	Offered for sale	Not marketed	Not marketed	1	Internet pharmacy	Credit card information is requested at cehckout	detailed (street name and number & telephone number)	No	No	Yes	No	No	Not available in the database	not in databease	#NULL!	No
magnusonlinepharmacy.com	2016	no	#NULL!	not diesase specific	Not marketed	Not marketed	Not marketed	Not marketed	Not marketed	Not marketed	Not marketed	Not marketed	#NULL!	Not marketed	#NULL!	Not marketed	Not marketed	Not marketed	#NULL!	Not marketed	Not marketed	Not marketed	Not marketed	Offered for sale	Not marketed	Not marketed	1	Internet pharmacy	Credit card information is requested at cehckout	partial	No	No	Yes	No	No	Rogue	not in databease	#NULL!	No
usmedicinestore.com	2016	no	#NULL!	not diesase specific	Not marketed	Not marketed	Not marketed	Not marketed	Not marketed	Not marketed	Not marketed	Not marketed	#NULL!	Not marketed	#NULL!	Not marketed	Not marketed	Not marketed	#NULL!	Not marketed	Not marketed	Not marketed	Not marketed	Offered for sale	Not marketed	Not marketed	1	Internet pharmacy	Credit card information is requested at cehckout	none	No	No	Yes	No	No	Not available in the database	not in databease	#NULL!	No
canadadrugpharmacy.com	2016	yes, same domain name and extention	#NULL!	not diesase specific	Not marketed	Not marketed	Not marketed	Not marketed	Not marketed	Not marketed	Not marketed	Not marketed	#NULL!	Not marketed	#NULL!	Not marketed	Not marketed	Not marketed	#NULL!	Not marketed	Not marketed	Not marketed	Not marketed	Offered for sale	Not marketed	Not marketed	1	Internet pharmacy	Credit card information is requested at cehckout	partial	Yes	No	Yes	No	No	Rogue	not recommended	#NULL!	No
genericseldenafil.com	2016	no	#NULL!	not diesase specific	Not marketed	Not marketed	Not marketed	Not marketed	Not marketed	Not marketed	Not marketed	Not marketed	#NULL!	Not marketed	#NULL!	Not marketed	Not marketed	Not marketed	#NULL!	Not marketed	Not marketed	Not marketed	Not marketed	Offered for sale	Not marketed	Not marketed	1	Internet pharmacy	Credit card information is requested at cehckout	none	No	No	Yes	No	No	Rogue	not in databease	#NULL!	No
bestpricerx.com	2016	no	#NULL!	not diesase specific	Not marketed	Not marketed	Not marketed	Not marketed	Not marketed	Not marketed	Not marketed	Not marketed	#NULL!	Not marketed	#NULL!	Not marketed	Not marketed	Not marketed	#NULL!	Not marketed	Not marketed	Not marketed	Not marketed	Offered for sale	Not marketed	Not marketed	1	Internet pharmacy	Credit card information is requested at cehckout	partial	Yes	No	Yes	No	No	Unapproved and Unverified	not recommended	#NULL!	No
buyanticancermedicine.com	2016	no	#NULL!	domain name contains expressions related to oncology	Not marketed	Not marketed	Not marketed	Not marketed	Not marketed	Not marketed	Not marketed	Not marketed	#NULL!	Not marketed	#NULL!	Not marketed	Not marketed	Not marketed	#NULL!	Not marketed	Not marketed	Not marketed	Not marketed	Not marketed	Not marketed	Offered for sale	1	Internet pharmacy	Credit card information is requested at cehckout	detailed (street name and number & telephone number)	No	No	Yes	No	No	Not available in the database	not in databease	#NULL!	No
http://dir.indiamart.com	2016	yes, same domain name and extention	#NULL!	not diesase specific	Offered for sale	Not marketed	Not marketed	Not marketed	Not marketed	Not marketed	Not marketed	Not marketed	#NULL!	Not marketed	#NULL!	Not marketed	Not marketed	Not marketed	#NULL!	Not marketed	Not marketed	Not marketed	Not marketed	Not marketed	Not marketed	Not marketed	1	Intermediary site	Not possibel to buy products	#NULL!	#NULL!		#NULL!	#NULL!	#NULL!	#NULL!	#NULL!	#NULL!	No
dir.bharatvyapar.in	2016	no	#NULL!	not diesase specific	Offered for sale	Not marketed	Not marketed	Not marketed	Not marketed	Not marketed	Not marketed	Not marketed	#NULL!	Not marketed	#NULL!	Not marketed	Not marketed	Not marketed	#NULL!	Not marketed	Not marketed	Not marketed	Not marketed	Not marketed	Not marketed	Not marketed	1	Intermediary site	Not possibel to buy products	#NULL!	#NULL!		#NULL!	#NULL!	#NULL!	#NULL!	#NULL!	#NULL!	No
classifiedsforfree.com	2016	no	#NULL!	not diesase specific	Not marketed	Not marketed	Not marketed	Not marketed	Not marketed	Not marketed	Not marketed	Not marketed	#NULL!	Not marketed	#NULL!	Not marketed	Offered for sale	Not marketed	#NULL!	Not marketed	Not marketed	Not marketed	Not marketed	Not marketed	Not marketed	Not marketed	1	Intermediary site	Not possibel to buy products	#NULL!	#NULL!		#NULL!	#NULL!	#NULL!	#NULL!	#NULL!	#NULL!	No
zeroprescriptions.com	2016	no	#NULL!	not diesase specific	Not marketed	Not marketed	Not marketed	Not marketed	Not marketed	Not marketed	Not marketed	Not marketed	#NULL!	Not marketed	#NULL!	Not marketed	Offered for sale	Not marketed	#NULL!	Not marketed	Not marketed	Not marketed	Not marketed	Not marketed	Not marketed	Not marketed	1	Intermediary site	Not possibel to buy products	#NULL!	#NULL!		#NULL!	#NULL!	#NULL!	#NULL!	#NULL!	#NULL!	No
prescription-uk.nu	2016	no	#NULL!	not diesase specific	Not marketed	Not marketed	Not marketed	Not marketed	Not marketed	Not marketed	Not marketed	Not marketed	#NULL!	Not marketed	#NULL!	Not marketed	Not marketed	Not marketed	#NULL!	Not marketed	Not marketed	Not marketed	Not marketed	Offered for sale	Not marketed	Not marketed	1	Intermediary site	Not possibel to buy products	#NULL!	#NULL!		#NULL!	#NULL!	#NULL!	#NULL!	#NULL!	#NULL!	No
molar.hu	2016	no	#NULL!	not diesase specific	Offered for sale	Not marketed	Not marketed	Not marketed	Not marketed	Not marketed	Not marketed	Not marketed	#NULL!	Not marketed	#NULL!	Not marketed	Not marketed	Not marketed	#NULL!	Not marketed	Not marketed	Not marketed	Not marketed	Not marketed	Not marketed	Not marketed	1	Research only	Not possibel to buy products	#NULL!	#NULL!		#NULL!	#NULL!	#NULL!	#NULL!	#NULL!	#NULL!	No
chemcenters.com	2016	no	#NULL!	not diesase specific	Offered for sale	Not marketed	Not marketed	Not marketed	Not marketed	Not marketed	Not marketed	Not marketed	#NULL!	Not marketed	#NULL!	Not marketed	Not marketed	Not marketed	#NULL!	Not marketed	Not marketed	Not marketed	Not marketed	Not marketed	Not marketed	Not marketed	1	Research only	Not possibel to buy products	#NULL!	#NULL!		#NULL!	#NULL!	#NULL!	#NULL!	#NULL!	#NULL!	No
lclabs.com	2016	yes, same domain name and extention	#NULL!	not diesase specific	Not marketed	Not marketed	Not marketed	Not marketed	Not marketed	Not marketed	Not marketed	Not marketed	#NULL!	Not marketed	#NULL!	Offered for sale	Not marketed	Not marketed	#NULL!	Not marketed	Not marketed	Not marketed	Not marketed	Not marketed	Not marketed	Not marketed	1	Research only	Not possibel to buy products	#NULL!	#NULL!		#NULL!	#NULL!	#NULL!	#NULL!	#NULL!	#NULL!	No
internationaldrugmart.com	2016	yes, same domain name and extention	#NULL!	not diesase specific	Offered for sale	Not marketed	Not marketed	Not marketed	Offered for sale	Not marketed	Offered for sale	Not marketed	#NULL!	Not marketed	#NULL!	Not marketed	Not marketed	Offered for sale	#NULL!	Offered for sale	Not marketed	Offered for sale	Not marketed	Offered for sale	Not marketed	Not marketed	7	Internet pharmacy	Credit card information is requested at cehckout	detailed (street name and number & telephone number)	No	Pharmacist	Yes	No	No	Rogue	not recommended	#NULL!	Yes
actizapharmacy.in	2016	no	#NULL!	not diesase specific	Offered for sale	Offered for sale	Not marketed	Offered for sale	Not marketed	Offered for sale	Not marketed	Offered for sale	#NULL!	Not marketed	#NULL!	Offered for sale	Offered for sale	Not marketed	#NULL!	Not marketed	Not marketed	Not marketed	Not marketed	Not marketed	Not marketed	Not marketed	7	Internet pharmacy	Credit card information is requested at cehckout	detailed (street name and number & telephone number)	No	No	Yes	No	No	Not available in the database	not in databease	#NULL!	Yes
cancercurepharmacy.com	2016	yes, same domain name and extention	#NULL!	domain name contains expressions related to oncology	Offered for sale	Not marketed	Not marketed	Not marketed	Offered for sale	Not marketed	Not marketed	Offered for sale	#NULL!	Not marketed	#NULL!	Offered for sale	Offered for sale	Offered for sale	#NULL!	Not marketed	Offered for sale	Offered for sale	Not marketed	Offered for sale	Offered for sale	Not marketed	10	Internet pharmacy	Credit card information is requested at cehckout	detailed (street name and number & telephone number)	No	Pharmacist	Yes	No	No	Unapproved and Unverified	not recommended	#NULL!	Yes
pharmawebcanada.to	2016	no	#NULL!	not diesase specific	Offered for sale	Not marketed	Not marketed	Offered for sale	Offered for sale	Offered for sale	Offered for sale	Offered for sale	#NULL!	Not marketed	#NULL!	Offered for sale	Offered for sale	Not marketed	#NULL!	Not marketed	Offered for sale	Offered for sale	Not marketed	Not marketed	Offered for sale	Offered for sale	12	Internet pharmacy	Credit card information is requested at cehckout	partial	Yes	No	Yes	No	Yes	Rogue	not recommended	#NULL!	Yes
anticancermedsrx.com	2016	yes, same domain name and extention	#NULL!	domain name contains expressions related to oncology	Not marketed	Offered for sale	Not marketed	Offered for sale	Offered for sale	Not marketed	Offered for sale	Offered for sale	#NULL!	Offered for sale	#NULL!	Offered for sale	Offered for sale	Offered for sale	#NULL!	Not marketed	Not marketed	Offered for sale	Offered for sale	Offered for sale	Offered for sale	Not marketed	13	Internet pharmacy	Credit card information is requested at cehckout	none	No	No	Yes	No	No	Rogue	not in databease	#NULL!	Yes
canada2u.net	2016	no	#NULL!	not diesase specific	Not marketed	Offered for sale	Not marketed	Not marketed	Not marketed	Not marketed	Not marketed	Not marketed	#NULL!	Not marketed	#NULL!	Not marketed	Not marketed	Not marketed	#NULL!	Not marketed	Not marketed	Not marketed	Not marketed	Not marketed	Not marketed	Not marketed	1	Internet pharmacy	Credit card information is requested at cehckout	partial	Yes	No	Yes	No	Yes	Rogue	not recommended	#NULL!	Yes
cheap-generic.co	2016	no	#NULL!	not diesase specific	Not marketed	Offered for sale	Not marketed	Offered for sale	Not marketed	Offered for sale	Offered for sale	Offered for sale	#NULL!	Offered for sale	#NULL!	Offered for sale	Not marketed	Not marketed	#NULL!	Not marketed	Offered for sale	Offered for sale	Offered for sale	Not marketed	Not marketed	Offered for sale	11	Internet pharmacy	Credit card information is requested at cehckout	partial	No	No	Yes	No	No	Rogue	not in databease	#NULL!	Yes
buypharma1.com	2016	no	#NULL!	not diesase specific	Not marketed	Offered for sale	Not marketed	Not marketed	Not marketed	Not marketed	Not marketed	Offered for sale	#NULL!	Not marketed	#NULL!	Not marketed	Offered for sale	Offered for sale	#NULL!	Not marketed	Offered for sale	Offered for sale	Offered for sale	Not marketed	Not marketed	Not marketed	7	Internet pharmacy	Credit card information is requested at cehckout	partial	No	No	Yes	No	No	Rogue	not in databease	#NULL!	Yes
drugssquare.com	2016	yes, same domain name and extention	#NULL!	not diesase specific	Not marketed	Offered for sale	Not marketed	Not marketed	Offered for sale	Offered for sale	Not marketed	Offered for sale	#NULL!	Not marketed	#NULL!	Offered for sale	Offered for sale	Not marketed	#NULL!	Not marketed	Not marketed	Offered for sale	Not marketed	Not marketed	Not marketed	Not marketed	7	Internet pharmacy	Credit card information is requested at cehckout	partial	Yes	No	Yes	No	Yes	Rogue	not in databease	#NULL!	Yes
buy-modafinil-uk.com	2016	no	#NULL!	not diesase specific	Not marketed	Offered for sale	Not marketed	Not marketed	Not marketed	Offered for sale	Not marketed	Not marketed	#NULL!	Not marketed	#NULL!	Not marketed	Not marketed	Not marketed	#NULL!	Not marketed	Not marketed	Not marketed	Not marketed	Offered for sale	Not marketed	Not marketed	3	Internet pharmacy	Credit card information is requested at cehckout	partial	No	No	Yes	No	No	Rogue	not in databease	#NULL!	Yes
saverxcanada.to	2016	no	#NULL!	not diesase specific	Not marketed	Offered for sale	Not marketed	Not marketed	Not marketed	Not marketed	Not marketed	Not marketed	#NULL!	Not marketed	#NULL!	Not marketed	Not marketed	Not marketed	#NULL!	Not marketed	Not marketed	Not marketed	Not marketed	Not marketed	Not marketed	Offered for sale	2	Internet pharmacy	Credit card information is requested at cehckout	partial	Yes	No	Yes	No	Yes	Rogue	not in databease	#NULL!	Yes
medplusmart.com	2016	no	#NULL!	not diesase specific	Not marketed	Not marketed	Offered for sale	Not marketed	Not marketed	Not marketed	Not marketed	Not marketed	#NULL!	Not marketed	#NULL!	Not marketed	Not marketed	Offered for sale	#NULL!	Not marketed	Offered for sale	Not marketed	Not marketed	Not marketed	Not marketed	Not marketed	3	Internet pharmacy	Credit card information is requested at cehckout	partial	No	No	Yes	No	No	Not available in the database	not in databease	#NULL!	Yes
medcentercanada.com	2016	yes, same domain name and extention	#NULL!	not diesase specific	Not marketed	Not marketed	Not marketed	Not marketed	Not marketed	Not marketed	Not marketed	Not marketed	#NULL!	Not marketed	#NULL!	Not marketed	Not marketed	Offered for sale	#NULL!	Not marketed	Not marketed	Not marketed	Not marketed	Not marketed	Not marketed	Not marketed	1	Internet pharmacy	Credit card information is requested at cehckout	partial	No	No	Yes	No	No	Rogue	not recommended	#NULL!	Yes
http://secure.adv-care.com	2016	no	#NULL!	not diesase specific	Not marketed	Not marketed	Not marketed	Not marketed	Not marketed	Not marketed	Not marketed	Not marketed	#NULL!	Not marketed	#NULL!	Offered for sale	Offered for sale	Offered for sale	#NULL!	Not marketed	Not marketed	Not marketed	Not marketed	Not marketed	Not marketed	Not marketed	3	Internet pharmacy	Credit card information is requested at cehckout	detailed (street name and number & telephone number)	No	Pharmacist	Yes	No	No	Unapproved and Unverified	not recommended	#NULL!	Yes
genericmds.com	2016	no	#NULL!	not diesase specific	Not marketed	Not marketed	Not marketed	Offered for sale	Not marketed	Not marketed	Not marketed	Not marketed	#NULL!	Not marketed	#NULL!	Not marketed	Not marketed	Not marketed	#NULL!	Not marketed	Not marketed	Not marketed	Not marketed	Offered for sale	Not marketed	Not marketed	2	Internet pharmacy	Credit card information is requested at cehckout	none	No	No	Yes	No	No	Rogue	not recommended	#NULL!	Yes
buygenericmd.com	2016	no	#NULL!	not diesase specific	Not marketed	Not marketed	Not marketed	Offered for sale	Not marketed	Not marketed	Not marketed	Not marketed	#NULL!	Not marketed	#NULL!	Not marketed	Not marketed	Not marketed	#NULL!	Not marketed	Not marketed	Not marketed	Not marketed	Not marketed	Not marketed	Not marketed	1	Internet pharmacy	Credit card information is requested at cehckout	none	No	No	Yes	No	No	Rogue	not in databease	#NULL!	Yes
exportersindia.com	2016	yes, same domain name and extention	#NULL!	not diesase specific	Not marketed	Not marketed	Not marketed	Offered for sale	Not marketed	Not marketed	Not marketed	Not marketed	#NULL!	Not marketed	#NULL!	Not marketed	Not marketed	Not marketed	#NULL!	Not marketed	Not marketed	Not marketed	Not marketed	Not marketed	Not marketed	Not marketed	1	Internet pharmacy	Credit card information is requested at cehckout	detailed (street name and number & telephone number)	No	No	Yes	No	No	Not available in the database	not in databease	#NULL!	Yes
commoner.org.uk	2016	no	#NULL!	not diesase specific	Not marketed	Not marketed	Not marketed	Not marketed	Not marketed	Not marketed	Not marketed	Not marketed	#NULL!	Offered for sale	#NULL!	Not marketed	Not marketed	Not marketed	#NULL!	Not marketed	Not marketed	Not marketed	Not marketed	Not marketed	Not marketed	Not marketed	1	Internet pharmacy	Credit card information is requested at cehckout	partial	No	No	Yes	No	No	Not available in the database	not in databease	#NULL!	Yes
procanadadrugs.com	2016	yes, same domain name and extention	#NULL!	not diesase specific	Not marketed	Not marketed	Not marketed	Not marketed	Not marketed	Not marketed	Not marketed	Not marketed	#NULL!	Offered for sale	#NULL!	Not marketed	Not marketed	Not marketed	#NULL!	Not marketed	Not marketed	Not marketed	Not marketed	Not marketed	Not marketed	Not marketed	1	Internet pharmacy	Credit card information is requested at cehckout	partial	No	No	Yes	No	No	Unapproved and Unverified	not recommended	#NULL!	Yes
northpharmacyrx.com	2016	no	#NULL!	not diesase specific	Not marketed	Not marketed	Not marketed	Not marketed	Not marketed	Not marketed	Not marketed	Not marketed	#NULL!	Offered for sale	#NULL!	Not marketed	Not marketed	Not marketed	#NULL!	Not marketed	Not marketed	Not marketed	Not marketed	Not marketed	Not marketed	Not marketed	1	Internet pharmacy	Credit card information is requested at cehckout	none	Yes	Medical doctor	Yes	No	No	Rogue	not in databease	#NULL!	Yes
easy.md	2016	no	#NULL!	not diesase specific	Not marketed	Not marketed	Not marketed	Not marketed	Not marketed	Not marketed	Not marketed	Not marketed	#NULL!	Offered for sale	#NULL!	Not marketed	Not marketed	Not marketed	#NULL!	Not marketed	Not marketed	Not marketed	Not marketed	Not marketed	Not marketed	Not marketed	1	Internet pharmacy	Credit card information is requested at cehckout	detailed (street name and number & telephone number)	No	No	Yes	No	No	Rogue	not recommended	#NULL!	Yes
pharmacy.around-world.biz	2016	no	#NULL!	not diesase specific	Not marketed	Offered for sale	Not marketed	Not marketed	Not marketed	Not marketed	Not marketed	Not marketed	#NULL!	Not marketed	#NULL!	Not marketed	Not marketed	Not marketed	#NULL!	Not marketed	Not marketed	Not marketed	Not marketed	Not marketed	Not marketed	Not marketed	1	Internet pharmacy	Not possibel to buy products	none	No	No	Yes	No	No	Rogue	not in databease	#NULL!	Yes
chimedsupply.com	2016	yes, same domain name and extention	#NULL!	not diesase specific	Not marketed	Offered for sale	Not marketed	Not marketed	Not marketed	Not marketed	Not marketed	Not marketed	#NULL!	Not marketed	#NULL!	Not marketed	Not marketed	Not marketed	#NULL!	Not marketed	Not marketed	Not marketed	Not marketed	Not marketed	Not marketed	Not marketed	1	other	Not possibel to buy products	#NULL!	#NULL!		#NULL!	#NULL!	#NULL!	#NULL!	#NULL!	#NULL!	Yes
sigmaaldrich.com	2016	no	#NULL!	not diesase specific	Offered for sale	Offered for sale	Offered for sale	Offered for sale	Offered for sale	Offered for sale	Offered for sale	Offered for sale	#NULL!	Offered for sale	#NULL!	Offered for sale	Offered for sale	Offered for sale	#NULL!	Offered for sale	Offered for sale	Offered for sale	Offered for sale	Offered for sale	Offered for sale	Offered for sale	19	Research only	Not possibel to buy products	#NULL!	#NULL!		#NULL!	#NULL!	#NULL!	#NULL!	#NULL!	#NULL!	Yes
selleckchem.com	2016	yes, same domain name and extention	#NULL!	not diesase specific	Offered for sale	Offered for sale	Offered for sale	Offered for sale	Offered for sale	Offered for sale	Offered for sale	Offered for sale	#NULL!	Offered for sale	#NULL!	Offered for sale	Offered for sale	Offered for sale	#NULL!	Offered for sale	Offered for sale	Offered for sale	Offered for sale	Offered for sale	Offered for sale	Offered for sale	19	Research only	Not possibel to buy products	#NULL!	#NULL!		#NULL!	#NULL!	#NULL!	#NULL!	#NULL!	#NULL!	Yes
apexbt.com	2016	no	#NULL!	not diesase specific	Not marketed	Offered for sale	Not marketed	Offered for sale	Not marketed	Not marketed	Not marketed	Not marketed	#NULL!	Not marketed	#NULL!	Not marketed	Not marketed	Not marketed	#NULL!	Not marketed	Not marketed	Not marketed	Not marketed	Not marketed	Not marketed	Not marketed	2	Research only	Not possibel to buy products	#NULL!	#NULL!		#NULL!	#NULL!	#NULL!	#NULL!	#NULL!	#NULL!	Yes
adooq.com	2016	no	#NULL!	not diesase specific	Not marketed	Offered for sale	Offered for sale	Offered for sale	Offered for sale	Offered for sale	Offered for sale	Offered for sale	#NULL!	Offered for sale	#NULL!	Offered for sale	Offered for sale	Offered for sale	#NULL!	Offered for sale	Offered for sale	Offered for sale	Offered for sale	Offered for sale	Offered for sale	Offered for sale	18	Research only	Not possibel to buy products	#NULL!	#NULL!		#NULL!	#NULL!	#NULL!	#NULL!	#NULL!	#NULL!	Yes
abcam.com	2016	no	#NULL!	not diesase specific	Not marketed	Offered for sale	Not marketed	Offered for sale	Not marketed	Not marketed	Not marketed	Not marketed	#NULL!	Not marketed	#NULL!	Not marketed	Not marketed	Not marketed	#NULL!	Not marketed	Not marketed	Not marketed	Not marketed	Not marketed	Not marketed	Not marketed	2	Research only	Not possibel to buy products	#NULL!	#NULL!		#NULL!	#NULL!	#NULL!	#NULL!	#NULL!	#NULL!	Yes
mpbio.com	2016	no	#NULL!	not diesase specific	Not marketed	Offered for sale	Not marketed	Not marketed	Not marketed	Not marketed	Not marketed	Not marketed	#NULL!	Not marketed	#NULL!	Not marketed	Not marketed	Not marketed	#NULL!	Not marketed	Not marketed	Not marketed	Not marketed	Not marketed	Not marketed	Not marketed	1	Research only	Not possibel to buy products	#NULL!	#NULL!		#NULL!	#NULL!	#NULL!	#NULL!	#NULL!	#NULL!	Yes
medchemexpress.com	2016	yes, same domain name and extention	#NULL!	not diesase specific	Not marketed	Offered for sale	Not marketed	Offered for sale	Not marketed	Offered for sale	Not marketed	Not marketed	#NULL!	Not marketed	#NULL!	Not marketed	Not marketed	Offered for sale	#NULL!	Not marketed	Not marketed	Not marketed	Not marketed	Not marketed	Not marketed	Not marketed	4	Research only	Not possibel to buy products	#NULL!	#NULL!		#NULL!	#NULL!	#NULL!	#NULL!	#NULL!	#NULL!	Yes
biovision.com	2016	yes, same domain name and extention	#NULL!	not diesase specific	Not marketed	Not marketed	Not marketed	Offered for sale	Not marketed	Not marketed	Not marketed	Not marketed	#NULL!	Not marketed	#NULL!	Not marketed	Not marketed	Offered for sale	#NULL!	Not marketed	Not marketed	Not marketed	Not marketed	Not marketed	Not marketed	Not marketed	2	Research only	Not possibel to buy products	#NULL!	#NULL!		#NULL!	#NULL!	#NULL!	#NULL!	#NULL!	#NULL!	Yes
merckmillipore.com	2016	no	#NULL!	not diesase specific	Not marketed	Not marketed	Not marketed	Offered for sale	Not marketed	Not marketed	Not marketed	Not marketed	#NULL!	Not marketed	#NULL!	Not marketed	Not marketed	Not marketed	#NULL!	Not marketed	Not marketed	Not marketed	Not marketed	Not marketed	Not marketed	Not marketed	1	Research only	Not possibel to buy products	#NULL!	#NULL!		#NULL!	#NULL!	#NULL!	#NULL!	#NULL!	#NULL!	Yes
scbt.com	2016	no	#NULL!	not diesase specific	Not marketed	Not marketed	Not marketed	Offered for sale	Not marketed	Not marketed	Not marketed	Not marketed	#NULL!	Not marketed	#NULL!	Not marketed	Not marketed	Not marketed	#NULL!	Not marketed	Not marketed	Not marketed	Not marketed	Not marketed	Not marketed	Not marketed	1	Research only	Not possibel to buy products	#NULL!	#NULL!		#NULL!	#NULL!	#NULL!	#NULL!	#NULL!	#NULL!	Yes
